# Supplementary material for: Integrating machine learning and single-cell sequencing to identify shared biomarkers in type 1 diabetes mellitus and clear cell renal cell carcinoma
Source: Front Oncol. 2025 Mar 3;15:1543806. doi: 10.3389/fonc.2025.1543806 (PMC11911197; doi:10.3389/fonc.2025.1543806)
Supplement: Supplementary file 6 [file Table3.xlsx]

## Sheet: Sheet1
gene	conMean	treatMean	logFC	pValue	fdr
A1BG	0.0508345	0.178061	1.80849	0.000151707	0.000262432
AARS1	0.0624297	0.295333	2.24204	5.76864e-10	2.10638e-09
AAVS1	11.8172	5.48324	-1.10779	1.17859e-11	5.84016e-11
ABCA4	0.0418852	0.112316	1.42305	8.72383e-07	2.01348e-06
ABL2	0.353828	0.0678403	-2.38283	1.14834e-13	8.42894e-13
ACACB	0.151759	0.374085	1.30159	0.000400841	0.000657056
ACADM	0.602847	0.0261069	-4.52929	5.72439e-15	6.1921e-14
ACADSB	50.8759	23.7253	-1.10056	1.03913e-15	1.49496e-14
ACOX1	0.0932183	0.0192564	-2.27527	1.2325e-13	8.98559e-13
ACTBP2	0.521483	1.51187	1.53564	0.0183162	0.0240428
ACTBP6	4.48655	1.83219	-1.29204	6.6323e-17	1.76698e-15
ACTG2	0.0822069	0.346138	2.07401	8.78622e-05	0.000156829
ACTG1P2	7.00241	1.37491	-2.34852	1.99809e-16	4.0487e-15
ADARB2	0.0366328	0.0874395	1.25515	0.000101735	0.000179881
ADH7	6.84724	106.192	3.95501	1.75182e-17	6.98609e-16
ADRA1B	0.0140428	0.66126	5.55732	9.00792e-18	5.02207e-16
ADRB1	3.50745	1.17928	-1.57251	6.29921e-14	4.89863e-13
CRISP1	0.530517	0.244536	-1.11735	1.41676e-13	1.00903e-12
AGL	4.3731	1.66598	-1.39229	9.15916e-16	1.34459e-14
AK4P1	0.0491169	0.139361	1.50453	1.04868e-08	3.16288e-08
AKT1	0.470774	0.110851	-2.08641	9.89513e-09	2.99281e-08
ALAD	0.00586517	0.0179342	1.61247	2.09288e-06	4.60157e-06
ALAS2	0.0624538	0.504392	3.01368	9.8384e-17	2.32036e-15
ANXA2P2	0.207207	0.874494	2.07738	5.40705e-16	9.1517e-15
ANXA7	7.69903	0.810579	-3.24765	5.48164e-08	1.49173e-07
AOX1	1.13603	5.3833	2.24448	2.86993e-17	9.83064e-16
APBB2	3.78483	8.52696	1.1718	2.48737e-09	8.27741e-09
APLP1	5.46897	11.6072	1.08569	2.35198e-08	6.71392e-08
APOC1	0.354469	0.00860505	-5.36433	5.62766e-20	1.51806e-17
APOH	2.89069	7.17908	1.31238	4.45436e-15	5.01959e-14
AQP2	0.03056	0.0122233	-1.32201	0.000427412	0.000696906
AQP3	0.18571	0.675847	1.86364	1.02167e-06	2.33679e-06
AR	14.5866	5.48405	-1.41132	0.00022908	0.000387577
ABCC6	0.0416283	0.116662	1.4867	1.61174e-06	3.59683e-06
TRIM23	1.4259	0.533373	-1.41865	4.20654e-14	3.45818e-13
ARF4	0.0137724	0.102732	2.89903	0.000133238	0.00023244
ARL4D	0.549897	5.69449	3.37234	1.16127e-10	4.74626e-10
RHOA	0.00844483	0.0188557	1.15886	0.0176272	0.0232161
RHOC	0.00832241	0.0613889	2.8829	1.06947e-09	3.77111e-09
RHOG	0.591138	2.63123	2.15417	0.00018321	0.000313658
ARRB2	14.2738	6.13005	-1.2194	7.35883e-08	1.97149e-07
ARSD	0.19501	1.55496	2.99525	3.28979e-15	3.97724e-14
ARVD3	0.534379	1.46078	1.4508	4.9277e-13	3.13225e-12
ASPA	6.4569	2.47025	-1.38618	2.85092e-15	3.50557e-14
ASS1P14	0.0173928	0.120217	2.78908	5.59956e-11	2.42443e-10
ATF4	0.43991	1.46486	1.73548	9.32801e-10	3.30811e-09
ATHS	2.89931	9.36952	1.69227	5.59417e-17	1.53786e-15
ATP1A3	0.163838	0.394444	1.26755	1.36772e-09	4.74171e-09
ATP5F1B	3.34103	7.00432	1.06795	6.54416e-11	2.79373e-10
ATP5F1BP1	0.224338	0.0702899	-1.67428	2.69804e-11	1.2481e-10
ATP5F1D	0.00317759	0.0180267	2.50413	0.00649712	0.00914598
ATP5MC1	0.209276	1.92096	3.19835	2.51617e-15	3.17538e-14
ATP6V1E1	0.957828	2.93916	1.61756	1.0878e-08	3.26717e-08
ATP7A	80.3759	284.74	1.82481	8.74126e-17	2.13148e-15
ALDH7A1P2	0.168321	0.939841	2.4812	2.32028e-11	1.0838e-10
ALDH7A1P3	0.704621	1.60245	1.18536	0.000285895	0.00047734
ALDH7A1P4	0.0259034	0.119214	2.20234	8.23689e-05	0.000147635
AVPR1B	0.0433966	0.255399	2.5571	8.76878e-11	3.66725e-10
BAK1	30.7034	68.7077	1.16207	4.10085e-07	9.91554e-07
BARD1	4.66038	0.987084	-2.2392	4.36892e-08	1.2018e-07
BBS1	2.69793	6.18492	1.1969	7.38404e-16	1.12107e-14
BBS4	11.763	3.26283	-1.85006	1.72343e-05	3.36423e-05
BCL2A1	0.308576	1.22665	1.99102	2.05624e-09	6.91718e-09
BDKRB1	5.86701	0.727773	-3.01106	5.03837e-10	1.86178e-09
BDKRB2	0.183386	0.531263	1.53454	0.000841821	0.00132845
BGLAP	0.00348034	0.0159532	2.19655	1.22008e-05	2.42556e-05
BID	0.0208759	0.094775	2.18267	1.79409e-05	3.49269e-05
BMI1	0.11497	0.0172289	-2.73835	0.000160205	0.000276137
BMPR2	3.02672	9.60796	1.66647	2.0489e-14	1.87352e-13
DST	67.3672	16.8958	-1.99538	1.15513e-13	8.46439e-13
BPI	0.755859	0.156896	-2.26831	1.11762e-17	5.46608e-16
BTG1	21.5828	55.5219	1.36318	8.44264e-15	8.65521e-14
BUB1	0.1118	0.302263	1.43489	5.47643e-09	1.73541e-08
ERC2-IT1	1.2351	3.62211	1.5522	2.18473e-07	5.46625e-07
C1QA	1.28838	3.60937	1.48619	3.90764e-11	1.7388e-10
C3	4.8469	11.564	1.25451	7.04714e-08	1.89033e-07
C5AR1	149.31	330.174	1.14491	2.64507e-15	3.29946e-14
C7	0.0029869	0.0210708	2.81853	8.58075e-08	2.28045e-07
TMEM50B	0.150579	0.323559	1.10351	7.42846e-06	1.52238e-05
S100G	0.729862	0.350615	-1.05774	8.62974e-10	3.08327e-09
CALM1	0.0665414	5.45014	6.3559	2.92806e-17	9.95078e-16
CALR	19.3998	1.0888	-4.15523	6.00553e-18	4.04998e-16
CAMK2B	0.00489759	0.0981145	4.32432	2.38217e-14	2.11552e-13
CAMK2G	0.0345507	0.0836151	1.27505	0.000811771	0.00128243
CAPZB	0.00343724	0.0155747	2.17988	0.0012068	0.00185953
CASR	1.42055	3.40674	1.26194	1.0036e-10	4.14601e-10
CCK	0.661414	0.26433	-1.32322	9.52219e-13	5.74794e-12
CCNA2	19.6852	3.52862	-2.47993	5.46136e-15	5.98254e-14
CCNF	16.3172	2.684	-2.60394	4.97048e-17	1.43017e-15
CD5L	0.260993	0.690032	1.40265	5.4686e-10	2.00531e-09
CD8A	0.00244862	0.0542781	4.47033	1.24464e-12	7.3587e-12
CD9	3.1631	6.85886	1.11663	7.00572e-14	5.38978e-13
CD37	0.0386034	0.169043	2.13059	0.000170615	0.000293259
CD47	0.129455	0.476898	1.88123	2.04634e-09	6.88925e-09
CD53	0.139152	1.00454	2.8518	4.03029e-16	7.07103e-15
CD68	0.158393	0.680477	2.10304	0.0009672	0.00151193
CDB2	0.0981414	1.42874	3.86373	2.77661e-16	5.32616e-15
SEPTIN7	0.0176207	0.102057	2.53404	2.44369e-08	6.95253e-08
CDC25A	0.519241	1.39724	1.4281	9.90386e-13	5.95335e-12
CDH13	0.0578207	0.0104548	-2.46742	3.48198e-17	1.1385e-15
CDH18	0.0853034	0.197412	1.21054	2.49626e-05	4.78473e-05
CDK9	0.0628345	0.377182	2.58563	0.00376295	0.00544813
CDKN1A	0.0328369	0.196321	2.57983	8.81346e-09	2.69588e-08
CECR	3.61172	11.396	1.65776	2.90298e-14	2.49587e-13
CES1	28.3621	13.5373	-1.06703	3.4745e-16	6.35422e-15
CETN3	5.15486	0.236044	-4.4488	1.06585e-18	1.29609e-16
CGF1	0.337128	1.48079	2.135	3.31807e-06	7.11768e-06
CHAD	0.64639	1.60995	1.31654	6.98121e-05	0.000126123
CHD1	0.0299752	0.150097	2.32406	2.14232e-11	1.00832e-10
CHRM1	3.22276	20.0473	2.63704	1.79385e-14	1.6831e-13
CHRNB3	0.438493	1.56618	1.83662	2.0853e-08	6.0041e-08
CHRNE	0.356822	0.0549832	-2.69814	2.13647e-10	8.39035e-10
CKM	22.4617	116.141	2.37033	6.61223e-11	2.82e-10
CLC	2.60483	14.5527	2.48202	1.98633e-17	7.52017e-16
CLK3	1.85062	0.521115	-1.82834	4.73985e-15	5.27247e-14
CLTB	7.05934	2.0319	-1.79671	7.23139e-09	2.24699e-08
CMKLR1	0.00629897	0.0421149	2.74114	0.00749441	0.0104476
CMR3A	0.0664345	0.0182119	-1.86705	2.98128e-14	2.55809e-13
CNN1	0.452528	0.159973	-1.50017	1.24055e-17	5.88377e-16
CNN3	0.0470034	0.120924	1.36326	0.00073672	0.001169
CNR1	0.1333	0.0367446	-1.85907	7.39545e-09	2.29301e-08
CNR2	0.195247	0.0402388	-2.27864	1.82241e-13	1.26455e-12
COL6A1	0.00947586	0.140363	3.88876	0.000203329	0.000346181
COL7A1	0.00137138	0.0583164	5.4102	9.77886e-09	2.96179e-08
COMP	1.81838	7.76226	2.09382	1.88297e-14	1.75149e-13
COPB1	0.167307	0.384888	1.20194	1.74052e-10	6.93636e-10
COX5BP2	0.485955	0.163799	-1.56889	9.55683e-10	3.38093e-09
COX6A2	6.83314	26.7176	1.96717	3.00488e-11	1.38116e-10
COX6B1P2	3.29307	15.9425	2.27538	1.05224e-15	1.5088e-14
CLDN3	9.4469	4.2719	-1.14496	3.21806e-11	1.46356e-10
CLDN7	0.366746	0.0818781	-2.16323	2.71629e-06	5.90307e-06
CPN1	1.57517	0.699855	-1.17038	5.51139e-16	9.24339e-15
CREBL2	0.234904	0.623693	1.40876	2.78928e-06	6.04344e-06
CREM	0.00856552	0.730281	6.41377	0.000127438	0.000223042
CRY1	5.89483	0.221422	-4.73458	1.27582e-18	1.4119e-16
CRYBA2	163.481	53.1267	-1.62162	3.22519e-08	9.00965e-08
CSF2	0.421483	1.2935	1.61773	1.30956e-10	5.31211e-10
CSH2	0.013521	0.038496	1.5095	0.000125263	0.000219413
CSNK2A2	1.06986	2.88047	1.42888	4.87939e-14	3.95112e-13
CSNK2B	2.70124	0.151243	-4.15869	3.98226e-18	3.13437e-16
VCAN	0.0364828	0.149755	2.03731	0.00624242	0.00880179
SLC25A10	0.0602241	0.150935	1.32552	0.0304474	0.0387072
CSTA	0.00586414	0.0219997	1.9075	0.011208	0.0151785
CTAG1B	4.54241	10.1797	1.16416	8.81324e-14	6.67332e-13
CTLA4	0.909828	0.279195	-1.70432	1.76349e-17	6.98609e-16
CTSG	7.93552	2.15289	-1.88205	5.43208e-14	4.35778e-13
CYBB	0.00919034	0.117552	3.67704	8.12634e-11	3.41951e-10
CYP3A7	1.70879	5.26203	1.62264	4.07511e-11	1.80762e-10
CYP2B6	41.1207	82.6785	1.00765	2.29702e-14	2.05683e-13
CYP2D7BP	0.0767517	0.20201	1.39616	1.00627e-07	2.63855e-07
CYP2E1	0.00646931	0.0356689	2.46298	6.08242e-08	1.64282e-07
CYP3A5	0.459034	4.50011	3.29329	5.45202e-17	1.51812e-15
ADAM3A	0.229462	1.18421	2.3676	3.90788e-11	1.7388e-10
DGKA	1.85993	8.29335	2.15671	2.04463e-13	1.40296e-12
DBH	2.59345	1.26268	-1.03838	1.185e-11	5.86522e-11
ECI1	3.56828	0.928139	-1.94281	1.48851e-15	2.03304e-14
DCTN1	6.08103	1.60413	-1.92253	1.75425e-16	3.71144e-15
DFNB17	0.0992517	0.44714	2.17156	1.92369e-08	5.56478e-08
DHCR7	0.041571	0.160872	1.95227	7.36564e-09	2.28541e-08
DHCR24	13.8917	32.0005	1.20387	3.87072e-12	2.08305e-11
DLX5	7.37379	2.88273	-1.35497	1.27996e-15	1.78203e-14
DMD	0.311042	0.132679	-1.22917	0.00186649	0.00280884
DMWD	0.0234172	0.0668886	1.51419	3.49517e-05	6.56447e-05
DNASE1	0.765586	3.12298	2.02829	4.42401e-13	2.84561e-12
DPP6	1.8761	4.62719	1.3024	5.67587e-08	1.54263e-07
DPYD	0.188876	0.0254124	-2.89384	7.19543e-18	4.43902e-16
DRD3	1.9199	0.577136	-1.73405	6.10288e-16	9.82836e-15
DRD5P1	0.0168531	0.00354909	-2.24749	8.96273e-08	2.36884e-07
DRG2	0.144262	0.520845	1.85216	1.37085e-10	5.52954e-10
DSP	1.93579	0.442711	-2.12849	5.66227e-14	4.50062e-13
ECM2	0.176569	0.792554	2.16628	2.05682e-13	1.40909e-12
TYMP	5.65931	12.1216	1.09888	1.32732e-13	9.53194e-13
S1PR3	1.31117	0.198153	-2.72617	4.73052e-17	1.41784e-15
EDN3	0.461914	1.32347	1.51863	1.67324e-08	4.89607e-08
EEF1G	0.287	0.692265	1.27027	0.0382388	0.0480182
EEF2	0.603138	3.07256	2.34888	2.57736e-13	1.73269e-12
EEGV1	0.295907	0.118379	-1.32173	3.7311e-10	1.40641e-09
MEGF6	0.0499655	0.603553	3.59447	1.82397e-07	4.61444e-07
EGR2	0.0612517	0.662843	3.43585	2.70128e-14	2.35055e-13
EIF2B1	81.3828	39.9424	-1.0268	1.11467e-13	8.20974e-13
EIF5AP2	0.00145379	0.00960168	2.72346	0.00150078	0.00228157
ELANE	0.133724	0.995062	2.89553	4.84156e-08	1.32608e-07
ELF2	1.98183	5.05519	1.35093	7.41642e-10	2.66522e-09
EMD	18.5828	8.85265	-1.06978	4.0672e-12	2.17279e-11
EMX2	0.0697207	0.425368	2.60905	2.4109e-14	2.13387e-13
ENO2	0.224214	0.562708	1.32751	1.44734e-06	3.24842e-06
EPHA1	2.76586	8.22799	1.57281	1.20973e-14	1.18698e-13
CLN8	0.0888159	0.0291793	-1.60587	1.27443e-09	4.46103e-09
ERCC3	0.0990183	0.0119302	-3.05308	1.12601e-10	4.61087e-10
ESB3	0.179714	0.534474	1.57242	4.26314e-06	9.0639e-06
ETFA	0.125821	0.381495	1.6003	8.55466e-13	5.21496e-12
EVI2B	0.206452	0.0696163	-1.56831	1.20701e-08	3.59274e-08
EVPL	0.0321897	0.0848289	1.39796	0.0160185	0.0212334
EYCL1	4.91552	14.1378	1.52414	3.36866e-14	2.81594e-13
EZH2	7.19966	3.55407	-1.01845	6.17797e-16	9.8756e-15
F3	5.30103	25.7438	2.27988	2.85089e-15	3.50557e-14
F10	0.3158	0.78272	1.30949	5.68698e-13	3.56257e-12
F11	2.5541	13.9343	2.44775	1.75116e-11	8.39776e-11
FAP	0.555621	0.119948	-2.21169	6.89271e-17	1.81396e-15
FAT2	0.378241	1.41308	1.90146	3.4094e-11	1.54569e-10
FCAR	9.32552	20.7613	1.15464	3.61135e-09	1.17546e-08
FCER1A	3.44586	8.07514	1.22862	7.06792e-15	7.47675e-14
FCER2	0.544655	1.60813	1.56197	3.42954e-05	6.44682e-05
GPC4	15.7083	5.98472	-1.39217	3.15123e-11	1.43468e-10
FGA	0.0627966	0.204203	1.70125	8.07583e-09	2.49322e-08
FGF3	6.77776	1.01932	-2.7332	8.50773e-13	5.20104e-12
FGF11	0.0595793	0.126986	1.09179	0.000134993	0.000235406
FGFR1	0.138186	2.05652	3.89552	1.47652e-13	1.0447e-12
FGR	0.350048	0.788153	1.17092	0.00238965	0.003554
FKBP1B	0.0168972	0.0533441	1.65854	3.73064e-05	6.97333e-05
FOXF2	0.056659	0.458504	3.01656	1.6666e-15	2.23387e-14
FOXD1	3.69186	16.393	2.15066	2.59169e-13	1.73962e-12
FOXD4	0.028181	0.194944	2.79027	2.92631e-13	1.95208e-12
FOXC2	6.66517	15.5641	1.22351	3.08826e-10	1.18059e-09
FLII	0.166203	0.333258	1.00369	0.00260711	0.00386279
MLANA	0.385903	1.24384	1.68849	1.08417e-14	1.08568e-13
FLNC	0.00377276	0.0123935	1.71589	0.00270755	0.00400197
FPR3	7.54207	1.31616	-2.51862	4.41451e-17	1.34176e-15
FRA1C	3.39276	1.3037	-1.37984	2.16284e-14	1.95289e-13
FRA1D	0.0371966	0.129561	1.80039	0.000542702	0.000873341
FRA2D	5.55838	1.90556	-1.54445	0.00119135	0.00183703
FRA2H	0.885862	0.270064	-1.71378	3.6579e-07	8.91446e-07
FRA4A	0.404269	2.17665	2.42873	4.17732e-13	2.699e-12
FXN	1.93766	10.3911	2.42297	2.43986e-15	3.09339e-14
FRA6B	0.0318062	0.0832433	1.38803	0.00810339	0.0112457
FRA6C	0.388241	0.816269	1.07209	3.0214e-12	1.65697e-11
FRA6F	11.5648	37.1644	1.68418	1.04317e-09	3.6844e-09
FRA7B	0.0607652	0.182142	1.58375	1.058e-08	3.18655e-08
FRA7D	0.0288545	0.00431087	-2.74274	1.32953e-07	3.41971e-07
FRA8D	13.66	1.75334	-2.96178	6.12309e-13	3.79702e-12
FRA9C	9.13638	4.16096	-1.13471	0.00626182	0.00882627
FRA9F	0.788103	3.49986	2.15084	8.08848e-15	8.37168e-14
FRA13A	6.47155	1.93427	-1.74232	1.58024e-09	5.4302e-09
FRAXE	0.408414	0.868175	1.08795	0.000509078	0.000822913
FTH1P2	11.4193	3.97627	-1.52199	1.81533e-18	1.78145e-16
FTH1P8	1.10878	0.094375	-3.55443	7.11157e-15	7.48763e-14
FTH1P12	1.43063	7.9548	2.47517	3.16558e-09	1.04136e-08
FUT6	0.0656276	0.181954	1.4712	1.94877e-06	4.30224e-06
FUT7	0.647207	2.30549	1.83277	3.35216e-14	2.8093e-13
GABRB2	0.1642	0.380962	1.21419	1.0577e-05	2.12529e-05
GABRR2	0.356093	1.3776	1.95183	7.92926e-09	2.45148e-08
GAK	0.671348	0.201514	-1.73618	3.34258e-07	8.19817e-07
GANC	0.152507	0.428729	1.49119	5.79702e-14	4.58241e-13
GAPDHP71	3.33697	14.0731	2.07633	3.30091e-12	1.80339e-11
GCGR	0.000652069	0.0385703	5.88632	6.5674e-12	3.3946e-11
GCH1	10.378	4.55739	-1.18725	4.56468e-08	1.25405e-07
GCHFR	0.557276	1.41647	1.34584	8.85192e-09	2.70445e-08
GFPT1	1.21352	2.62518	1.11322	1.79807e-08	5.24003e-08
GK4P	0.131776	0.0155277	-3.08517	1.84604e-10	7.31637e-10
GLA	0.519114	0.171198	-1.60038	0.00012917	0.000225711
GLC1C	305.483	149.984	-1.02628	4.40543e-14	3.5943e-13
GLDCP1	4.28363	0.0860976	-5.63672	4.81661e-10	1.78289e-09
GLO1	0.21471	1.05079	2.29102	8.25491e-08	2.20273e-07
GLP1R	0.228328	0.0568012	-2.00711	3.42632e-16	6.29277e-15
GLRX	0.615621	2.29953	1.90122	1.01356e-11	5.06313e-11
GLUL	0.0032631	0.0108047	1.72734	6.18115e-05	0.000112755
GNA11	0.264621	0.599716	1.18035	1.29083e-09	4.50382e-09
GNAI1	0.00559828	0.0431972	2.94788	3.74568e-08	1.03697e-07
GNAQ	134.255	16.3148	-3.04072	1.47858e-14	1.42016e-13
GNB1	0.0075	0.0773398	3.36625	2.20315e-14	1.98513e-13
GNB2	7.18862	3.35585	-1.09904	1.62825e-14	1.54113e-13
GNB3	0.102267	0.36011	1.8161	0.00675008	0.00947118
GNG3	1.21383	5.08886	2.06778	2.92379e-16	5.55906e-15
GOLGB1	0.00445379	0.0428041	3.26464	3.69146e-05	6.91509e-05
GOT1	0.954448	0.329337	-1.5351	3.4634e-11	1.56853e-10
GPX1	2.86724	1.09776	-1.38511	1.41934e-12	8.25588e-12
GPX5	0.259821	0.818757	1.65592	5.34077e-08	1.45523e-07
GPX7	0.737807	0.0499285	-3.88531	3.83784e-08	1.0618e-07
RAPGEF1	1.12317	0.0585622	-4.26147	5.94209e-21	1.97278e-18
GRIN2A	0.00398069	0.03264	3.03555	1.11487e-09	3.92156e-09
GRM2	22.6921	8.43577	-1.4276	3.58718e-15	4.23013e-14
CXCL1	0.0457407	0.0930479	1.0245	0.00720172	0.0100591
CXCL2	13.8421	4.97424	-1.47651	1.58334e-07	4.02942e-07
GSN	0.0535755	0.0206911	-1.37257	2.49657e-05	4.78473e-05
GSTA2	6.97621	48.6878	2.80305	7.15671e-15	7.51541e-14
GSTM4	0.0667138	0.175272	1.39354	0.0217347	0.0282211
GSTM5	0.0201017	0.0411067	1.03206	0.00653086	0.00918748
GSTT1	0.785448	2.29051	1.54408	6.13586e-15	6.58766e-14
GTF2H3	2.01603	0.498279	-2.01649	1.37675e-17	6.12583e-16
GTF3C2	2.27621	0.872205	-1.38389	6.45044e-14	4.99823e-13
GUCY1A2	5.10027	1.43871	-1.8258	3.36651e-09	1.10325e-08
GUK2	7.93345	22.1034	1.47825	8.24226e-18	4.87309e-16
GULOP	42.7241	18.2183	-1.22967	7.87497e-11	3.32242e-10
H1-0	1.62055	0.715481	-1.1795	1.2758e-13	9.22336e-13
H1-5	0.00193379	0.0188636	3.2861	0.0370387	0.0465654
HAGH	1.51821	5.1512	1.76254	8.7652e-12	4.41431e-11
HBE1	1.92662	0.122627	-3.97373	1.96392e-18	1.84267e-16
HDLBP	3.178	0.282943	-3.48954	9.32153e-18	5.02897e-16
HEXB	0.00618448	0.013672	1.1445	0.00661011	0.00928384
CFH	3.36531	1.50327	-1.16264	0.00162247	0.0024536
HFE	0.000913793	0.0143093	3.96894	1.04592e-05	2.10551e-05
CFHR2	0.00353448	0.0279576	2.98367	1.07417e-06	2.44968e-06
ZBTB48	0.0198117	80.957	11.9966	8.59491e-18	4.94608e-16
HLA-C	4.32276	0.946422	-2.1914	0.0129906	0.0174447
HLA-DOB	1.08776	2.50821	1.2053	1.89602e-07	4.7855e-07
HLA-DRB9	0.0335203	0.114629	1.77387	0.000100505	0.000177973
HLA-K	2.17138	4.75071	1.12953	0.000249438	0.000420052
HMGB1	0.4538	0.0508208	-3.15857	1.61332e-17	6.89414e-16
HMGN1	0.252548	0.930932	1.88212	1.69841e-15	2.26945e-14
HMGN2	2.98248	0.256765	-3.53799	5.35134e-18	3.78629e-16
HMOX2	0.03668	0.14155	1.94825	9.7547e-08	2.56715e-07
FOXA3	0.236103	0.0923015	-1.35499	3.09247e-09	1.01886e-08
HNRNPH1	0.00031	0.0462901	7.22229	8.04577e-13	4.92561e-12
HNRNPK	0.27369	1.80936	2.72486	1.37433e-14	1.32996e-13
HOXB7	8.85414	19.2994	1.12413	1.94923e-12	1.09972e-11
HOXC@	0.728014	0.299895	-1.27951	9.58483e-11	3.98153e-10
HOXC6	0.0513448	0.304793	2.56954	9.41844e-06	1.90398e-05
HOXC10	0.183569	0.0581259	-1.65907	3.19522e-08	8.9375e-08
HPN	21.8552	10.2575	-1.0913	1.54078e-14	1.468e-13
HPV18I2	0.0358759	0.0122402	-1.55138	5.08212e-07	1.21185e-06
DNAJB2	27.3214	99.9155	1.87068	1.20658e-10	4.92676e-10
HSPA1L	0.0150193	0.172651	3.52297	5.3582e-14	4.30651e-13
IGSF3	54.6226	20.3392	-1.42523	0.0146943	0.0195803
HSP90AB3P	2.90166	0.0263505	-6.7829	1.08107e-18	1.29609e-16
HSPD1	0.41169	1.70061	2.04642	8.96394e-06	1.82017e-05
DNAJC4	0.170845	0.0504807	-1.75888	5.3957e-11	2.34946e-10
HTR1F	0.940931	2.10299	1.16028	4.71492e-11	2.07015e-10
HTR2A	1.75448	13.184	2.90967	4.97007e-17	1.43017e-15
ICR4	0.840141	0.0434138	-4.27441	1.28181e-09	4.4796e-09
IDH3B	12.4238	3.37078	-1.88195	6.97605e-13	4.28898e-12
IDUA	1.11393	3.04562	1.45108	1.03507e-10	4.26684e-10
IFI35	0.149817	1.97777	3.7226	0.00127437	0.00195667
IFNA1	3.71862	8.83311	1.24815	5.43178e-13	3.42277e-12
IFNA11P	1.81421	10.9758	2.59692	3.08569e-11	1.41079e-10
IGHGP	0.00573552	0.028024	2.28867	0.00798519	0.0111031
IGHM	2.3818	0.0307847	-6.27369	4.47145e-13	2.86757e-12
IGKDEL	0.824897	0.224908	-1.87488	3.77806e-16	6.71033e-15
IGKV1OR-4	1.82455	0.911203	-1.0017	6.021e-07	1.4226e-06
IHG1	0.228114	0.552286	1.27566	2.75107e-14	2.38906e-13
IL17A	4.47276	14.4227	1.6891	2.08526e-14	1.89473e-13
INHBC	0.184845	0.829417	2.16578	2.31126e-14	2.06103e-13
INSIG1	0.936428	0.039961	-4.5505	1.79033e-15	2.37755e-14
IREB2	0.00711724	0.113385	3.99376	1.06825e-07	2.79258e-07
IRF6	0.00136069	0.0245268	4.17195	0.001101	0.00170686
ITGA1	0.117972	0.481267	2.02839	4.44029e-09	1.42274e-08
ITGA2B	0.241741	0.726726	1.58795	1.31626e-10	5.33426e-10
ITIH1	18.6069	6.08162	-1.61331	1.7789e-18	1.78145e-16
ITPA	0.0390479	7.26072	7.53872	1.82455e-17	7.15888e-16
KCNA5	24.4462	6.83727	-1.83812	1.53614e-15	2.07837e-14
KCNA7	25.5897	11.1126	-1.20336	7.3692e-17	1.90452e-15
KCNC3	0.280724	0.577463	1.04057	0.000318961	0.000529679
KCND3	0.105486	0.223278	1.08179	6.30311e-06	1.30789e-05
KCNF1	48.3621	21.0831	-1.19779	7.29629e-18	4.43902e-16
KCNH2	0.00230034	0.171653	6.2215	4.4059e-15	4.97797e-14
KCNJ6	8.87586	28.6719	1.69168	5.72684e-14	4.53524e-13
KCNJ13	0.301438	0.144949	-1.05632	1.4216e-09	4.91636e-09
KCNJ14	0.0252566	0.136317	2.43224	4.66636e-11	2.05092e-10
KCNK3	9.44517	20.2335	1.09909	8.84376e-13	5.36845e-12
KCNS2	0.0196038	0.103392	2.39892	4.96578e-07	1.18607e-06
KIF3C	0.336431	1.33648	1.99006	0.00019728	0.000336147
KIR2DS5	0.0313697	0.105752	1.75324	7.96349e-07	1.84787e-06
KIT	1.03793	0.487175	-1.0912	5.66116e-14	4.50062e-13
KIF22	0.170693	0.0728952	-1.22751	6.3629e-07	1.49495e-06
KRT2	1.69159	0.25036	-2.7563	3.08975e-15	3.74589e-14
KRT18P11	0.118552	0.021104	-2.48993	1.45409e-12	8.41264e-12
KRT31	83.5724	28.7403	-1.53995	1.4506e-15	1.98755e-14
KRT83	17.7517	6.86075	-1.37152	1.70594e-17	6.98609e-16
LAIR2	0.284359	0.086428	-1.71814	9.76508e-14	7.29171e-13
LBR	0.0231448	0.266194	3.52371	3.68858e-09	1.19879e-08
LCP1	0.446517	3.74007	3.06628	5.05394e-10	1.86594e-09
LDHBP2	0.273397	0.0583756	-2.22756	1.47774e-12	8.52662e-12
LETM1	3.84045	32.2603	3.07041	6.25865e-17	1.68827e-15
LGALS8	0.11418	0.028871	-1.98362	3.30501e-05	6.23446e-05
LIMK2	4.06586	9.4657	1.21915	1.79891e-16	3.76977e-15
LIPA	0.183462	0.878346	2.25931	3.76861e-09	1.22204e-08
LMX1B	9.59448	29.4257	1.6168	4.76201e-10	1.76571e-09
LOR	17.811	4.90051	-1.86177	1.26256e-14	1.23007e-13
LTA	51.8886	8.94126	-2.53687	5.17126e-16	8.8218e-15
LY6E	0.382017	0.0607547	-2.65257	6.36934e-17	1.70746e-15
MXD1	126.893	27.0926	-2.22764	3.66977e-11	1.64987e-10
SMAD9	0.015731	0.0467204	1.57044	4.69214e-06	9.91737e-06
MAFD2	0.531207	0.167215	-1.66757	2.43323e-14	2.14761e-13
MAGEA4	5.09103	23.345	2.19708	1.52182e-17	6.56817e-16
MAGEA9	0.0476552	0.265371	2.4773	3.02358e-06	6.52816e-06
MAGEA12	0.00639345	0.0455661	2.8333	2.98619e-09	9.86104e-09
MAP2	2.47762	7.4019	1.57894	3.40048e-08	9.48093e-08
MAP4	0.110979	0.0112044	-3.30815	2.82752e-28	2.59296e-25
MATK	0.234134	0.49825	1.08953	3.38091e-06	7.23093e-06
MB	1.42034	2.85656	1.00804	7.73999e-14	5.90208e-13
MBD1	0.160779	0.633158	1.97748	3.87824e-13	2.53259e-12
MDRV	0.00326034	0.0292758	3.16661	7.49009e-05	0.000134865
METTL1	1.74762	4.48881	1.36094	4.70927e-15	5.25326e-14
SCGB2A1	0.0411586	0.613748	3.89838	1.3024e-16	2.91252e-15
KITLG	0.364103	0.728529	1.00064	0.000350993	0.000580639
MHS6	0.00493207	0.0110744	1.16697	0.00716416	0.0100099
MIC12	0.491483	2.21904	2.17472	5.0211e-11	2.19788e-10
MAP3K11	5.0769	1.45353	-1.80438	1.33699e-13	9.58549e-13
MLLT1	0.0162138	0.0538203	1.73093	0.000612067	0.000978401
TRPM1	0.67469	0.103471	-2.705	6.60413e-18	4.38514e-16
MMP7	0.119031	0.297506	1.32158	0.00068752	0.00109457
MOS	0.0311593	0.0944095	1.59927	0.00299452	0.00439604
MPP3	0.0567241	0.375783	2.72786	8.29304e-06	1.69073e-05
ABCC1	3.82207	10.6992	1.48507	2.09674e-12	1.17545e-11
MRX25	0.00590621	0.0615882	3.38235	0.000552881	0.000889059
MRX39	0.197072	1.18312	2.5858	1.15818e-07	3.00946e-07
MRX49	21.0169	9.35492	-1.16775	1.75171e-15	2.33345e-14
MRX51	0.115379	0.4024	1.80225	0.000168698	0.000290081
MRX53	29.1059	7.60884	-1.93556	1.80185e-16	3.76977e-15
MSBP1	0.227014	0.966971	2.09069	8.53451e-09	2.61798e-08
MSH2	81.3931	2.08849	-5.28437	2.27187e-17	8.38066e-16
MT1M	5.00207	2.41079	-1.05302	9.63087e-11	3.99297e-10
TRNC	39.5276	4.36105	-3.18011	8.3557e-17	2.07198e-15
COX3	57.0379	23.2006	-1.29776	3.1157e-14	2.65536e-13
MTHFR	3.26871	31.646	3.27523	3.68304e-13	2.41948e-12
MTIF2	6.86448	36.9438	2.42811	9.19239e-18	5.02207e-16
ND5	2.39462	0.699512	-1.77538	5.63111e-15	6.1065e-14
TRNT	0.0333779	0.0816986	1.29142	9.7769e-05	0.000173794
MYB	2.28948	6.91524	1.59476	5.10357e-15	5.64795e-14
MYD88	0.566	1.16404	1.04027	0.00288628	0.00424436
MYH10	3.81448	12.6412	1.72857	7.53179e-12	3.8653e-11
MYL5	6.24586	14.7747	1.24216	1.90652e-12	1.07704e-11
MYO9B	21.8459	1.4591	-3.90421	7.01917e-18	4.43902e-16
MYOG	0.374776	17.9259	5.57987	0.000208977	0.000355129
PPP1R12B	0.343586	0.140482	-1.29028	8.23593e-15	8.4836e-14
NASP	0.300072	0.0310735	-3.27155	8.56424e-18	4.94608e-16
NDUFA9	23.5424	10.1977	-1.20701	1.11996e-12	6.67645e-12
NDUFB1	0.19561	0.50534	1.36927	0.000362169	0.000597295
NDUFB4	0.00792724	0.0447273	2.49626	1.38147e-05	2.7176e-05
NDUFB8	1.95917	7.1182	1.86127	7.27945e-17	1.89266e-15
NDUFC2	0.0394941	0.251661	2.67177	1.98573e-15	2.5737e-14
NDUFS5	0.670414	1.43157	1.09447	0.00130281	0.00199897
NELL1	7.23	20.5585	1.50767	2.11558e-13	1.44476e-12
NEFL	1.14966	0.197687	-2.53991	8.57632e-17	2.10315e-15
NFE2	0.0323334	0.0701105	1.1166	0.0124869	0.016805
NFE2L1	0.582379	0.0813374	-2.83997	1.49902e-17	6.53513e-16
NFYC	6.44034	2.23112	-1.52937	3.06934e-11	1.40629e-10
NID1	0.733724	0.318406	-1.20437	1.66657e-15	2.23387e-14
NIDDM2	0.0998372	0.390759	1.96863	2.19633e-10	8.60977e-10
NME3	0.767952	0.271445	-1.50036	3.86637e-11	1.72746e-10
NMT1	4.91207	12.1925	1.31159	7.71256e-09	2.38619e-08
NOS3	0.0622586	0.285052	2.19488	1.69431e-08	4.95385e-08
NPC1	3.85793	0.59151	-2.70535	1.8928e-18	1.81541e-16
NPHS1	2.75655	5.70822	1.05018	3.34303e-06	7.16412e-06
NPR2	0.335	0.727721	1.11922	1.99355e-07	5.01993e-07
NPTX2	0.380021	0.0509294	-2.89951	2.689e-16	5.20437e-15
NPY6R	0.459755	7.76937	4.07886	0.00295269	0.0043361
NRAP	61.0348	17.8826	-1.77108	0.000769686	0.00121862
NRCAM	0.327703	0.11958	-1.45442	4.38025e-15	4.96198e-14
NTN3	0.0446428	0.1093	1.2918	2.48711e-09	8.27741e-09
NUP88	29.5269	14.2314	-1.05296	3.57388e-11	1.6139e-10
OAZ1	0.0732107	0.169222	1.20879	0.00441353	0.00633482
OED	0.00209621	0.0348445	4.05508	1.41971e-11	6.90809e-11
OFC3	0.514103	2.31627	2.17168	9.15184e-12	4.59295e-11
OLR1	0.533517	0.22296	-1.25875	1.21058e-11	5.97812e-11
OR1D2	0.508586	1.55811	1.61523	2.9068e-12	1.60053e-11
OR3A1	0.785731	7.766	3.30506	1.06481e-14	1.06877e-13
SLC22A18AS	0.0656179	2.6192	5.31889	1.76433e-17	6.98609e-16
ORM2	0.0315552	0.190534	2.5941	8.37561e-07	1.93933e-06
P2RY2	3.20834	7.79981	1.28161	1.35455e-07	3.47784e-07
PABX	0.210524	0.0574427	-1.87379	4.48199e-15	5.03758e-14
PAPPA	0.0479148	0.0990803	1.04813	3.71906e-05	6.9547e-05
PRKN	0.218314	0.460879	1.07798	7.48846e-10	2.68663e-09
PARK3	1.07372	0.4437	-1.27497	4.14422e-10	1.54887e-09
PCDH7	0.206341	0.692044	1.74583	0.000664468	0.0010602
CDK18	0.449203	0.142621	-1.65518	6.21545e-07	1.46429e-06
PDE1A	0.218345	0.107957	-1.01614	2.28365e-11	1.06901e-10
PDE4C	0.207093	1.81032	3.12789	5.68959e-16	9.37262e-15
PDE4D	0.714483	0.257215	-1.47393	1.11485e-12	6.65518e-12
PDE9A	16.5345	38.1005	1.20433	3.21576e-05	6.07672e-05
PEX6	2.57591	0.593647	-2.1174	0.0216559	0.0281358
PEX13	36.7448	74.0703	1.01135	1.77253e-14	1.66672e-13
PFAS	0.0198724	0.105745	2.41174	7.08449e-07	1.65101e-06
CFP	0.0603145	0.0144197	-2.06446	3.20192e-09	1.05251e-08
PFDN4	0.517759	0.233875	-1.14654	5.75405e-05	0.000105231
PFKL	0.0923286	0.0134855	-2.77537	3.5138e-21	1.37869e-18
PGD	9.17034	4.24507	-1.11119	7.10645e-16	1.09151e-14
PGM3	0.550345	1.13013	1.03807	2.05837e-05	3.98383e-05
PHKA1	0.0215962	1.11331	5.68793	0.00227195	0.00338596
SERPINB13	0.00816	0.0314542	1.94661	0.00736715	0.0102835
PIGAP1	0.0538172	0.148399	1.46334	0.00052372	0.000844053
PIGH	11.8697	3.52608	-1.75114	9.74779e-19	1.26428e-16
PIK3CB	2.28914	0.285494	-3.00327	2.51681e-16	4.90204e-15
PIN1	0.850103	2.46966	1.5386	4.14492e-10	1.54887e-09
PIN1P1	68.9989	2.28192	-4.91826	2.52144e-16	4.90204e-15
PIN4	0.00225897	0.0105051	2.21736	0.0169395	0.0223855
PITPNA	0.394821	1.93145	2.29041	1.25541e-07	3.23676e-07
PITX2	2.7369	5.88949	1.1056	7.16079e-18	4.43902e-16
PKD1	0.0529621	0.211559	1.99803	0.000140742	0.000244443
PKM	6.54	23.8131	1.86439	3.9602e-15	4.59469e-14
PLA2G4A	1.17728	3.58727	1.60743	3.45652e-15	4.11066e-14
PLCB2	1.30415	6.35964	2.28584	2.39533e-08	6.82842e-08
PLCB4	17.1921	42.9889	1.32222	1.77912e-11	8.50354e-11
PLCG1	24.3345	10.0095	-1.28164	2.18355e-17	8.1243e-16
PLGLB2	2.75483	0.70544	-1.96537	1.12836e-16	2.57672e-15
PLTP	79.8586	25.9487	-1.62179	3.11925e-14	2.65536e-13
PMP22	0.156566	0.0265819	-2.55825	1.10111e-17	5.46253e-16
PMS2P2	0.426621	0.170237	-1.32541	6.06298e-15	6.52565e-14
EXOSC10	1.514	0.457725	-1.72581	3.39215e-11	1.53949e-10
POLH	0.394448	0.03723	-3.4053	9.10688e-22	3.93053e-19
POLR2B	0.147172	0.0190437	-2.95012	4.45311e-13	2.86006e-12
PPEF1	28.2034	10.4483	-1.4326	1.21e-14	1.18698e-13
PPP1CB	0.352559	0.153264	-1.20184	1.13491e-10	4.6429e-10
PPP1R1A	8.22276	17.0377	1.05104	6.20727e-11	2.66573e-10
PPP2R5E	0.0644124	0.234386	1.86348	2.93869e-12	1.61366e-11
PPP4C	1.12166	2.29781	1.03463	0.0309646	0.0393068
PPP3CB	0.16069	1.19005	2.88867	8.02936e-18	4.81316e-16
PRB4	299.593	3.16299	-6.56557	2.83818e-19	6.44715e-17
PRKCD	3.00369	7.21614	1.26449	6.89011e-10	2.49059e-09
PRKD1	0.00405	0.0128497	1.66574	0.000269268	0.000450974
MAPK8	0.0246586	0.114656	2.21715	2.297e-10	8.95781e-10
MAPK9	0.0352134	0.0921643	1.38808	5.31528e-05	9.75787e-05
PROS2P	0.716828	5.33364	2.89542	2.72142e-17	9.62759e-16
PRRG1	0.379528	1.50866	1.99099	3.85112e-06	8.21216e-06
PRSS3	7.83414	0.905373	-3.11319	3.99421e-18	3.13437e-16
RELN	3.69601	0.141125	-4.71093	9.95958e-19	1.26428e-16
PSG3	1.7936	0.789966	-1.18299	4.41014e-07	1.06158e-06
PSMA5	3.56138	0.454315	-2.97067	2.42994e-05	4.66531e-05
PSMA6	0.406058	0.0507427	-3.00041	2.17085e-08	6.24626e-08
PSMA7	4.48172	12.6379	1.49563	3.84637e-10	1.44607e-09
PSMB8	6.63103	2.91438	-1.18604	1.52862e-13	1.07802e-12
PSMC3	0.117301	0.425112	1.85763	1.15239e-14	1.14338e-13
PSMC3P1	0.015189	0.0440536	1.53624	1.13193e-05	2.26176e-05
PSMC4	19.3866	8.82247	-1.1358	1.25704e-11	6.17225e-11
PSMD11	1.05086	0.12336	-3.09063	1.98335e-25	1.42669e-22
PSPH	0.667821	1.81155	1.43969	5.97458e-10	2.17606e-09
PTGER2	0.01869	0.0569895	1.60843	0.00354092	0.0051422
PTGER3	1.68483	3.61122	1.09988	2.29757e-10	8.95781e-10
PTGER4	1.60711	0.0521368	-4.94603	4.57538e-14	3.72592e-13
PTH	0.990034	0.454039	-1.12466	3.30549e-06	7.09775e-06
PTMA	0.00234448	0.0181865	2.95553	0.00233923	0.00348141
QSOX1	0.0605759	0.403519	2.73582	5.73741e-09	1.80881e-08
PTPN7	7.25207	2.16674	-1.74286	6.93646e-13	4.27072e-12
PTPRG	9.38103	4.36623	-1.10336	8.45848e-14	6.43859e-13
PTPRM	2.03172	6.17813	1.60447	3.02911e-13	2.01443e-12
PTPRR	0.0297655	0.0765556	1.36287	0.00745848	0.0104043
PEX2	0.138145	0.45538	1.72089	4.08616e-15	4.69039e-14
PZP	2.54548	0.360614	-2.81941	3.90932e-14	3.2323e-13
QARS1	0.00185069	0.0180788	3.28816	0.00180544	0.00271982
RAB2A	0.11809	0.752634	2.67207	4.72837e-06	9.98906e-06
RAB13	2.46945	0.612079	-2.0124	1.18096e-14	1.16637e-13
RABIF	0.0350003	0.0936168	1.4194	0.00404156	0.00582416
RAD21	3.07134	8.71431	1.50452	1.58339e-07	4.02942e-07
RAG2	0.405093	0.125533	-1.69019	1.80691e-09	6.16005e-09
RAPSN	2.77352	6.02575	1.11942	0.00022427	0.000379736
RASA1	21.649	80.2734	1.89062	1.70671e-12	9.76945e-12
RBBP6	0.0279176	0.0702471	1.33126	5.07466e-06	1.06788e-05
RBMY1A1	0.119759	0.0151813	-2.97976	2.24761e-20	6.46713e-18
RELB	5.56931	23.6825	2.08825	1.97572e-14	1.81045e-13
REN	0.014331	0.0611028	2.0921	6.87547e-08	1.84773e-07
RFPL1	19.1669	42.2632	1.14079	1.32965e-10	5.38348e-10
RGR	2.26759	0.66619	-1.76715	3.75591e-16	6.69884e-15
RGS10	21.1479	47.059	1.15396	1.39672e-08	4.11767e-08
RHD	0.607621	3.05525	2.33005	1.89692e-16	3.88014e-15
RNF4	0.687966	1.7809	1.3722	1.08368e-12	6.48702e-12
RNPEP	34.5697	14.7731	-1.22653	1.03651e-07	2.7129e-07
RNR4	2.69866	8.33876	1.62759	1.54269e-09	5.30959e-09
RNU4-7P	1.55903	3.16163	1.02002	2.25986e-08	6.47647e-08
SNORA73A	0.0478683	0.201064	2.07052	5.63006e-15	6.1065e-14
SNORD21	0.0471034	0.197344	2.06681	9.7832e-07	2.24478e-06
RNY4	0.0304821	0.0869024	1.51144	6.46733e-06	1.33875e-05
ROBO2	0.284483	0.732179	1.36386	8.85979e-12	4.45155e-11
RORC	4.21828	10.7175	1.34524	9.14794e-11	3.81473e-10
RP1	0.0150621	0.0477236	1.66378	0.0013274	0.00203158
RPL3L	1.82679	5.95845	1.70563	3.5583e-13	2.3411e-12
RPL7	0.176314	0.0673287	-1.38885	1.37415e-10	5.53766e-10
RPL12	0.906197	5.33924	2.55874	6.97545e-16	1.07522e-14
RPL13	26.2186	87.6527	1.74121	1.9066e-11	9.07266e-11
RPL15	0.0137559	0.0531846	1.95096	0.00126266	0.00193938
RPL23A	0.00976345	0.0271275	1.47429	2.423e-06	5.28699e-06
RPL27A	3.01885	0.842117	-1.84191	1.02859e-17	5.26254e-16
RPL32	0.654	2.86058	2.12894	2.6958e-15	3.34342e-14
RPS2	6.01769	12.8225	1.0914	0.000129172	0.000225711
RPS6KA2	0.461759	1.01097	1.13054	9.80789e-08	2.57958e-07
RPS6KA3	0.0245641	0.0626131	1.34991	1.25031e-05	2.47766e-05
RPS6KB1	0.0606893	0.232203	1.93588	2.45144e-06	5.34634e-06
RPS8	0.539817	0.146339	-1.88316	5.98187e-16	9.71144e-15
RPS14	0.393517	1.53765	1.96623	1.79895e-06	3.98372e-06
RRM1	2.77821	60.5587	4.44611	8.39484e-12	4.2526e-11
RTN1	6.7569	13.8368	1.03408	4.37034e-17	1.33776e-15
RXRG	0.111544	0.657366	2.55908	6.6294e-16	1.04425e-14
SAA3P	0.283231	0.652957	1.20501	5.68427e-09	1.796e-08
ACSM3	0.310448	0.881525	1.50565	2.06124e-14	1.87686e-13
SARS1	30.3345	109.241	1.84848	2.10882e-11	9.95807e-11
SATB1	1.14931	0.424957	-1.43538	2.88645e-14	2.48661e-13
SCD	0.0374307	0.0814665	1.12198	0.000499722	0.000809002
SCN4B	8.46324	0.430986	-4.2955	1.33435e-12	7.81621e-12
SCN8A	0.0468938	0.014556	-1.68778	6.71729e-05	0.000121763
SCN10A	0.562524	3.44263	2.61353	2.61794e-12	1.45606e-11
SCTR	1.43359	0.628417	-1.18983	7.78026e-12	3.97392e-11
CCL1	0.0409828	0.686592	4.06636	2.61252e-12	1.45492e-11
CCL3L1	0.00446	0.0317909	2.8335	3.70614e-07	9.02182e-07
CCL5	1.36676	3.67302	1.42621	9.36548e-15	9.48859e-14
CCL16	0.00829414	0.133307	4.00652	0.0082427	0.0114317
CCL20	0.569928	1.21673	1.09416	5.27171e-07	1.25428e-06
SCZD1	0.0129241	0.0374398	1.53451	0.00870701	0.0120177
SDC4	0.027249	0.0577389	1.08334	0.000171118	0.000294006
SELE	0.0198783	1.16747	5.87605	5.70897e-17	1.55949e-15
SELP	43.1862	5.60627	-2.94546	6.51208e-19	1.08101e-16
MAP2K4	4.75379	18.4577	1.95707	1.22393e-15	1.72068e-14
SRSF4	0.225566	0.0777112	-1.53735	4.16861e-12	2.2212e-11
SGCG	0.196176	0.412435	1.07202	3.6691e-05	6.87617e-05
SHB	0.52831	1.4383	1.44491	3.44038e-07	8.43026e-07
SHC1P1	0.0498724	0.961373	4.26878	1.3347e-12	7.81621e-12
FBXW4	0.00228517	0.0426265	4.22137	4.22101e-07	1.01776e-06
SHMT1	0.0362931	0.231199	2.67137	1.58834e-14	1.50666e-13
SHMT2	0.45869	1.67441	1.86806	1.46142e-09	5.04599e-09
SLC6A4	0.0182021	0.0852906	2.22829	3.14618e-06	6.77206e-06
SLC6A7	0.20091	0.0872902	-1.20266	1.1663e-12	6.93354e-12
SLC6A8	7.23961	0.586321	-3.62615	1.28321e-12	7.56602e-12
SLC8A1	0.0330345	0.103301	1.64481	2.25861e-07	5.64457e-07
SLC34A1	1.15697	3.33892	1.52904	1.44477e-11	7.00657e-11
SLC25A1	18.2454	219.8	3.59059	3.33074e-15	4.0155e-14
SLC22A1	7.25414	18.1981	1.32691	2.31922e-11	1.0838e-10
SMARCC1	1.10517	4.4379	2.00561	1.75101e-11	8.39776e-11
SMO	30.3897	77.8354	1.35685	7.13174e-09	2.21922e-08
SNAPC4	0.257893	1.07335	2.05727	8.21435e-12	4.16605e-11
SNRPA	2.9431	1.23772	-1.24965	6.79499e-12	3.50803e-11
SNTB1	0.00156621	0.00957218	2.61157	1.48903e-05	2.91723e-05
SOD3	0.301586	1.3492	2.16146	2.52782e-17	9.09787e-16
CAPN15	0.0549	0.136977	1.31906	8.83863e-05	0.0001577
SOS2	0.273821	0.0552439	-2.30935	1.90276e-10	7.52733e-10
SPAM1	4.62621	0.99885	-2.21149	2.15578e-17	8.09074e-16
SPARC	0.289276	0.644324	1.15534	9.09675e-06	1.84413e-05
SPINK2	0.0122848	0.0321237	1.38676	0.000149989	0.000259667
SPRR1B	97.9766	1.5692	-5.96433	4.49663e-19	8.3165e-17
SPRR2E	0.0020169	0.0218439	3.43702	1.47017e-06	3.29796e-06
SPTBN2	0.00246207	0.100135	5.34593	1.02795e-10	4.24152e-10
TRIM21	8.28172	3.59619	-1.20346	2.92387e-12	1.60757e-11
SSB	6.88276	0.451474	-3.93027	3.83401e-18	3.12219e-16
SSBP1	0.130172	0.396342	1.60632	0.00341581	0.00497726
STAT4	0.311828	0.147829	-1.07682	2.78405e-06	6.03513e-06
STAU1	30.0169	6.47978	-2.21176	3.79174e-17	1.19454e-15
STIM1	8.90793	4.37694	-1.02517	1.41911e-12	8.25588e-12
STXBP2	0.0029069	0.0350906	3.59353	1.70827e-06	3.7946e-06
ETF1P1	0.00484414	0.116045	4.5823	2.26977e-05	4.36946e-05
SUPT6H	0.386276	0.807277	1.06343	2.51574e-10	9.75554e-10
SUPV3L1	1.25541	3.02363	1.26812	1.15315e-12	6.86482e-12
SURF6	0.00780034	0.190264	4.60832	9.18861e-11	3.828e-10
TBXT	72.9586	159.417	1.12765	1.02028e-13	7.57923e-13
TAF9	1.30052	2.84359	1.12863	1.11067e-11	5.52422e-11
TAL1	1.52248	3.68492	1.27521	1.85253e-13	1.27937e-12
TBX6	5.13434	13.6947	1.41536	1.33198e-07	3.42198e-07
TCF4	0.00436586	0.0096495	1.14419	0.00238398	0.0035468
TRA	0.0181824	0.0659306	1.85841	0.00783789	0.0109124
TRBV20OR9-2	0.594069	1.8113	1.60833	1.15649e-05	2.30763e-05
TRGJ2	1.88128	4.32398	1.20065	5.87786e-15	6.34221e-14
TDGF1P3	0.97031	2.11605	1.12485	8.69643e-13	5.28645e-12
TEAD1	0.0150383	0.0555971	1.88637	0.00254075	0.00376834
TEAD3	0.0474	0.896273	4.24098	9.78359e-11	4.0524e-10
TEF	0.101314	0.235957	1.21969	2.35543e-12	1.31344e-11
NR2F1	1.00814	0.413313	-1.28639	2.63222e-12	1.46212e-11
TFDP1	0.249466	1.02381	2.03704	3.61397e-16	6.55373e-15
TGFB1	0.0744931	0.01549	-2.26577	0.00284993	0.0041967
THBS1	7.16103	22.4735	1.64998	5.40005e-11	2.34946e-10
THBS2	0.0131366	0.0479272	1.86726	9.25101e-07	2.1306e-06
THBS3	0.0317069	0.192045	2.59858	1.3678e-09	4.74171e-09
THBS4	0.0433014	0.099881	1.2058	8.21135e-05	0.000147299
THY1	0.287017	1.09761	1.93516	2.51817e-13	1.70085e-12
TIA1	0.0678069	0.321615	2.24583	9.30279e-07	2.14138e-06
TKCR	0.0414748	0.202607	2.28837	9.85033e-08	2.58916e-07
ICAM5	0.0332555	0.0912235	1.45581	0.000116341	0.000204282
SEC62	0.102986	0.264162	1.35897	2.6657e-07	6.61978e-07
NR2E1	0.174541	0.842668	2.2714	6.44516e-13	3.98529e-12
TSPAN8	168.638	350.128	1.05395	2.24284e-13	1.52203e-12
TMSB4XP8	92.7241	40.6097	-1.19112	4.00945e-15	4.6274e-14
TNNC1	6.39379	2.73165	-1.2269	1.32121e-17	6.02623e-16
TNXB	2.13773	0.0861358	-4.63332	1.08206e-15	1.54641e-14
TOP2B	0.485652	0.224165	-1.11536	6.03183e-06	1.25523e-05
TPD52L1	5.89862	15.8991	1.4305	5.06157e-12	2.6544e-11
TPO	0.670138	2.05992	1.62006	1.2125e-12	7.18839e-12
TPSAB1	0.435759	0.956765	1.13463	0.000687533	0.00109457
TRAF5	0.797724	0.130556	-2.61122	1.1559e-14	1.14423e-13
TRG-TCC1-1	0.0106069	0.084202	2.98885	6.42413e-05	0.000116891
TRH	0.00328	0.0299913	3.19277	1.42707e-15	1.96154e-14
TRL-TAG1-1	0.0448959	0.0153171	-1.55144	9.09862e-15	9.23991e-14
TRPC4	0.118572	0.572141	2.2706	2.42068e-11	1.12583e-10
TSC1	0.0596517	0.207616	1.79928	4.9363e-08	1.35099e-07
TST	0.139059	0.576169	2.0508	1.35026e-10	5.45667e-10
TYR	1.27879	3.41115	1.41548	1.58772e-09	5.45154e-09
TYRO3	0.930345	2.50021	1.42621	2.48897e-06	5.42271e-06
UBA52P2	1.38824	4.7843	1.78505	2.39246e-10	9.31096e-10
UBE2H	0.0113817	0.00351343	-1.69577	4.29637e-09	1.3797e-08
UBE2L4	0.37031	1.13889	1.62082	2.83485e-14	2.45195e-13
UBE2N	0.895552	3.24298	1.85647	3.41358e-15	4.0925e-14
UBTF	85.9345	183.437	1.09397	3.68527e-14	3.05878e-13
UCP2	20.8552	8.54303	-1.28759	5.91168e-16	9.6647e-15
SCGB1A1	0.0739483	0.428571	2.53495	2.23963e-09	7.51069e-09
UGP2	0.0140414	0.0623335	2.15032	0.0040082	0.00577995
UGT2B4	2.90259	0.247225	-3.55344	1.24262e-22	5.95907e-20
UQCRH	0.0621803	0.394556	2.6657	1.06001e-12	6.35415e-12
VARS1	0.0553586	0.178502	1.68906	0.013984	0.0186973
VAV2	32.2734	0.595801	-5.75937	4.23157e-19	8.30158e-17
VLDLR	6.3169	1.26454	-2.32061	6.46355e-16	1.02561e-14
AVSD1	0.204766	0.0862583	-1.24724	1.23537e-13	8.99112e-13
CORO2A	0.68779	0.13063	-2.39648	8.91482e-08	2.35907e-07
WNT2	2.25617	1.06257	-1.08631	1.54047e-05	3.01526e-05
XPO1	1.06454	4.16801	1.96913	0.00010923	0.000192422
XRCC5	0.256121	0.108405	-1.2404	6.4475e-14	4.99823e-13
YWHAE	0.615931	0.241854	-1.34863	1.00384e-10	4.14601e-10
MZF1	8.10221	338.561	5.38496	7.87612e-17	1.99961e-15
ZNF45	1.2921	0.163119	-2.98572	3.75607e-16	6.69884e-15
ZNF121	0.104862	0.408765	1.96278	0.00019494	0.000332686
MKRN3	0.520448	5.11648	3.29733	9.65858e-15	9.76263e-14
ZNF136	0.00249414	0.00962275	1.94791	0.0147722	0.0196719
ZNF154	0.363097	2.85352	2.97432	1.03108e-17	5.26254e-16
ZNF157	0.0735721	1.02397	3.79888	0.010041	0.0137186
ZNF165	0.2579	1.59937	2.63262	1.24783e-15	1.74337e-14
ZNF202	654.241	289.266	-1.17743	2.51293e-14	2.20892e-13
ZNF207	0.155834	0.0756644	-1.04233	5.65982e-11	2.44522e-10
ZNF208	3.18283	0.676276	-2.23462	6.52777e-15	6.97373e-14
SLC30A4	0.0382876	0.223472	2.54515	1.83643e-16	3.79986e-15
LUZP1	7.49552	1.59232	-2.2349	1.75265e-17	6.98609e-16
ALMS1	0.00658138	0.0413717	2.65218	0.000955166	0.0014942
RNF103	0.266645	0.717317	1.42769	3.69848e-09	1.2011e-08
PSORS3	0.0409379	0.109594	1.42065	1.33992e-11	6.55755e-11
ST8SIA4	0.376817	2.31923	2.62171	8.87409e-16	1.30719e-14
EOS	27.5178	9.67606	-1.50787	6.41255e-05	0.00011673
OR2H2	0.0482517	0.33042	2.77565	4.09584e-07	9.909e-07
MAFK	0.82369	0.286518	-1.52347	7.51951e-14	5.75429e-13
PDHX	23.091	10.9138	-1.08118	2.73978e-05	5.22532e-05
MLF2	1.03151	0.386118	-1.41764	0.000523522	0.00084405
CDK2AP1	0.140634	0.936082	2.73468	1.06408e-16	2.49595e-15
GPSC	5.60448	1.6558	-1.75905	1.78933e-13	1.2436e-12
SF3A2	0.487028	2.49695	2.35809	2.37682e-13	1.61041e-12
ELL	6.34138	1.12654	-2.4929	4.3206e-17	1.33198e-15
BFIS1	0.527276	0.141968	-1.89299	5.54177e-16	9.24339e-15
MKKS	0.776448	4.09735	2.39973	2.94153e-16	5.56826e-15
NRIP1	8.8631	3.35779	-1.4003	1.39444e-09	4.83018e-09
OGS2	4.4681	1.97573	-1.17727	1.93396e-15	2.52174e-14
PUDP	2.36172	7.04804	1.57738	4.66472e-12	2.46425e-11
PNPLA4	0.0321448	0.443392	3.78592	1.34492e-13	9.62629e-13
ZRSR2	0.0190893	0.270309	3.82377	4.71041e-15	5.25326e-14
SMC1A	0.00167862	0.0466814	4.7975	1.40427e-16	3.09236e-15
GUST	0.0209217	0.316809	3.92054	2.27258e-12	1.26888e-11
LAGE3	0.0301828	0.158811	2.39552	0.000314714	0.000523231
SLC10A3	0.561379	0.243089	-1.20749	1.54531e-15	2.08424e-14
H4C9	0.05997	0.559339	3.22141	1.34808e-09	4.68901e-09
TRRAP	0.434421	1.30969	1.59207	1.19552e-06	2.70718e-06
BAP1	2.98597	7.24387	1.27856	0.00471282	0.00673974
FZD7	28.8586	6.32641	-2.18954	3.4573e-15	4.11066e-14
FZD8	0.220897	0.923053	2.06304	4.71007e-05	8.69489e-05
H2AC4	1.05893	5.14408	2.2803	3.23442e-14	2.72661e-13
H2BC7	0.454669	0.182276	-1.31869	1.53332e-10	6.16757e-10
H4C14	0.0245979	0.00415293	-2.56634	1.40495e-06	3.15821e-06
OR1P1	14.401	44.5407	1.62895	1.14992e-15	1.62192e-14
SOX14	57.8345	172.386	1.57564	3.51683e-10	1.33163e-09
ANXA9	397.241	1380.51	1.79712	2.637e-14	2.30858e-13
SNHG3	0.702462	0.083957	-3.0647	7.40279e-16	1.12107e-14
NCK2	0.250007	0.0618097	-2.01606	3.16579e-14	2.68968e-13
RGS5	6.7169	3.27038	-1.03834	5.34423e-11	2.32987e-10
PPFIBP1	4.91414	1.22198	-2.00772	3.99702e-17	1.24109e-15
BCAS1	0.19766	1.05519	2.4164	5.19816e-15	5.70871e-14
PIAS1	1.47514	3.25657	1.1425	3.35569e-11	1.52454e-10
CDK10	2.40745	7.47729	1.63501	1.48728e-14	1.42016e-13
PDXK	0.442472	2.04366	2.20749	5.27208e-17	1.48721e-15
LY6D	0.073149	0.0141544	-2.36959	6.19674e-06	1.2883e-05
OR7E15P	8.8862	0.112267	-6.30657	1.33466e-08	3.94547e-08
OR6A2	0.0283448	0.00202425	-3.80763	5.15391e-23	3.17775e-20
NOP14	0.254655	0.615316	1.27278	8.21433e-12	4.16605e-11
ASMTL	0.389141	0.150833	-1.36734	1.07969e-10	4.43804e-10
AKR1C3	0.0512897	0.0147731	-1.79569	5.86806e-08	1.59086e-07
DDX3Y	0.00784345	0.0742808	3.24343	0.013566	0.0181666
EIF4G3	14.571	6.2759	-1.21521	1.12119e-15	1.59179e-14
STX16	0.418372	1.29657	1.63184	3.85771e-09	1.24535e-08
STX10	0.00751966	0.0390943	2.37822	0.00339109	0.00494457
MARCO	12.2134	6.0667	-1.00949	7.09702e-13	4.35715e-12
TNFSF14	4.57024	30.8099	2.75305	4.01054e-14	3.30334e-13
TNFSF12	1.09	0.171754	-2.66591	5.54689e-16	9.24339e-15
ADAM20	0.00250345	0.12765	5.67214	2.50873e-07	6.24794e-07
ADAM9	0.0777034	0.0240874	-1.6897	3.97629e-16	7.00477e-15
CDS2	1.44428	0.528062	-1.45157	6.85621e-11	2.91828e-10
CD164	10.5431	1.18479	-3.1536	3.0782e-16	5.7513e-15
RIPK2	0.0322579	0.211047	2.70984	2.81724e-14	2.44161e-13
MTMR1	0.171645	0.350086	1.02828	0.00301292	0.00441704
MYP3	8.24897	3.96083	-1.05841	3.74604e-12	2.02605e-11
DYRK4	2.76566	25.0813	3.18092	1.74539e-12	9.95125e-12
TRIM24	0.710655	2.40837	1.76083	4.40813e-06	9.34454e-06
DCAF5	0.0169121	0.0476613	1.49477	0.000847733	0.00133729
HESX1	0.184752	0.482022	1.38351	1.25538e-07	3.23676e-07
CCN4	8.70655	4.35024	-1.00101	2.852e-14	2.46184e-13
ALKBH1	0.330169	0.943295	1.5145	3.52593e-07	8.62204e-07
ALDH1A2	0.0147072	0.0365891	1.31489	1.37965e-06	3.10619e-06
TAX1BP1	5.66848	1.51768	-1.90109	1.27563e-08	3.78394e-08
EIF2B4	5.38116	10.8414	1.01056	2.11631e-05	4.08679e-05
PRPF4B	0.100966	0.305269	1.59622	4.57683e-13	2.9308e-12
GYG2	2.89862	0.310034	-3.22487	1.88974e-06	4.17407e-06
CACNA1H	0.102769	0.583135	2.50442	0.00620984	0.00875872
BCL10	0.0921759	0.248563	1.43115	2.9234e-10	1.12255e-09
HERC3	0.462912	0.0824447	-2.48924	5.263e-17	1.48721e-15
HERC2	1.9351	0.27874	-2.79541	3.4175e-05	6.42698e-05
RTL8C	20.969	9.38032	-1.16055	2.25022e-15	2.87336e-14
H2AC11	0.0193714	0.224781	3.53652	5.51921e-11	2.39406e-10
WASL	29.9207	13.7456	-1.12217	8.40121e-17	2.07198e-15
TNFSF18	0.00347862	0.0474149	3.76875	1.30991e-11	6.42452e-11
SLC25A14	0.0188852	0.002208	-3.09644	2.7385e-13	1.83531e-12
ERDA1	0.335	0.686971	1.03609	0.000927877	0.00145362
MAP7	0.127397	0.0502109	-1.34326	1.11205e-16	2.56991e-15
SLC7A6	0.120454	0.00882276	-3.77111	6.80537e-09	2.12225e-08
ASH2L	2.1201	0.196925	-3.42841	1.05726e-05	2.12529e-05
FCGR2C	13.8472	32.9124	1.24903	3.48254e-10	1.3208e-09
MTMR6	0.0385283	0.107931	1.48612	0.000100859	0.000178478
MTMR4	0.0319421	0.105099	1.71821	3.97165e-06	8.46083e-06
ATP6V0D1	0.695134	0.103611	-2.74611	1.13612e-17	5.46608e-16
SLC16A5	8.91034	3.60869	-1.304	3.72834e-18	3.09453e-16
SLC16A3	2.43383	7.84178	1.68795	3.61384e-16	6.55373e-15
SYNGR3	14.4731	1.52927	-3.24246	7.5278e-16	1.13206e-14
SLC6A5	0.0916793	0.282705	1.62463	1.74942e-06	3.882e-06
IL1RL1	0.033681	0.00203848	-4.04637	6.4839e-13	4.00351e-12
ZMYM3	0.023891	0.00496255	-2.26732	1.93056e-10	7.62331e-10
FCMR	0.338048	3.51961	3.38012	2.26677e-12	1.26728e-11
MTA2	0.0173224	0.00852795	-1.02237	0.000409602	0.000670145
DLG5	0.105317	0.30119	1.51593	8.90355e-05	0.000158792
TBRG4	2.48862	10.3961	2.06263	4.00984e-15	4.6274e-14
TSPOAP1	0.828034	0.367059	-1.17368	2.51567e-10	9.75554e-10
BCL7C	3.55655	7.59161	1.09393	1.85359e-15	2.43905e-14
GTF3C5	1.24807	0.124846	-3.32147	2.8317e-17	9.7773e-16
TGM5	5.29655	14.2872	1.43159	9.1274e-14	6.87502e-13
CER1	0.184476	0.623535	1.75704	1.46787e-13	1.04199e-12
LHX2	0.33701	6.38001	4.24269	5.33901e-16	9.07212e-15
KIF3B	2.02552	4.34481	1.101	2.81575e-15	3.48217e-14
NRXN2	8.58207	4.02363	-1.09283	0.00496996	0.00707466
CD101	0.0979272	0.0243462	-2.00802	1.47078e-09	5.07426e-09
TMPRSS11D	0.0689586	0.289894	2.07172	7.86399e-10	2.81668e-09
MED21	4.31448	14.8083	1.77915	2.17849e-13	1.48303e-12
MED27	5.23138	0.608474	-3.10392	5.64635e-18	3.93059e-16
PIGB	16.8279	2.18679	-2.94397	7.98089e-17	2.00265e-15
PSMF1	0.163417	0.581031	1.83005	2.97847e-15	3.63137e-14
AKAP5	0.0692655	0.742617	3.42241	6.86774e-09	2.14016e-08
MYOT	0.492621	0.235392	-1.06541	1.65454e-12	9.49598e-12
PAGE4	1.46431	28.232	4.26904	1.52607e-15	2.07777e-14
EEF1E1	2.40414	5.96632	1.31132	1.08955e-10	4.4743e-10
TECR	0.406166	1.17625	1.53405	4.76524e-07	1.1407e-06
SPAG7	56.4448	20.8188	-1.43895	1.18232e-09	4.15208e-09
SEC22B	4.59172	0.510105	-3.17017	5.31691e-17	1.49012e-15
RAB36	0.275262	0.0295793	-3.21815	1.09505e-17	5.46253e-16
GDA	0.139434	0.378562	1.44094	0.000166929	0.000287153
KLK4	9.1331	18.7556	1.03815	3.53733e-08	9.83705e-08
TCL1B	0.0198831	0.164095	3.04491	3.55802e-13	2.3411e-12
CLCA2	47.0276	23.2044	-1.01911	1.09943e-10	4.5063e-10
SAFB2	0.0743079	0.171736	1.2086	0.000273911	0.000457861
KDM4A	0.116293	0.54957	2.24054	7.37049e-11	3.12179e-10
EDEM1	0.00115069	0.00844892	2.87627	4.04519e-07	9.79744e-07
CROCC	0.740662	0.175274	-2.0792	0.00365274	0.00529923
ULK2	2.74207	1.27522	-1.10452	2.92348e-11	1.34661e-10
PCDHGA8	0.0327483	0.206718	2.65817	2.0236e-11	9.59763e-11
FAM131B	0.00907172	0.0476782	2.39388	4.06768e-12	2.17279e-11
AQR	0.164266	0.447902	1.44715	0.00144314	0.00219781
SEMA3E	0.343924	3.08315	3.16424	6.12832e-12	3.17906e-11
TMEM63A	0.0550483	0.137296	1.31852	0.000933071	0.00146122
DOCK4	1.4231	0.508559	-1.48455	2.07395e-12	1.16552e-11
SART3	0.0187531	0.00682637	-1.45794	4.26905e-06	9.072e-06
HDAC9	0.698552	1.58617	1.18311	5.01105e-13	3.17765e-12
FRMPD4	0.0531138	0.184106	1.79338	1.80316e-10	7.15955e-10
ZFYVE16	5.51034	2.38271	-1.20954	1.91622e-14	1.77127e-13
KIAA0087	1.10214	0.116385	-3.24333	1.32268e-17	6.02623e-16
CUL7	0.483276	2.20294	2.18851	2.91276e-08	8.19523e-08
SPATA2	10.3166	5.00464	-1.04362	1.24815e-15	1.74337e-14
TRIM14	0.2923	0.0264271	-3.46736	1.1107e-16	2.56991e-15
PLEKHM1	2.89755	15.2955	2.4002	4.08435e-15	4.69039e-14
KIAA0753	1.71438	5.12261	1.57919	0.00105059	0.00163223
TRIL	14.2641	41.2075	1.53051	2.9832e-10	1.14449e-09
LRRC37A	15.3138	32.0814	1.06691	1.07728e-07	2.81297e-07
PLPPR4	0.0246945	0.738444	4.90223	1.75252e-17	6.98609e-16
TELO2	8.33483	25.5755	1.61754	2.33227e-11	1.08823e-10
ATP2C2	0.0212338	0.0446298	1.07165	0.0165116	0.0218467
GFPT2	0.396517	7.5451	4.25008	4.38007e-16	7.59213e-15
GOLGA5	1.09728	3.43529	1.6465	2.67193e-10	1.03149e-09
HS3ST2	1.79748	0.834763	-1.10654	3.31901e-09	1.09017e-08
THRAP3	0.491159	0.128598	-1.93333	2.55977e-05	4.88848e-05
NUP153	0.0836103	0.470117	2.49127	3.79139e-17	1.19454e-15
NR1D2	0.712517	2.503	1.81266	9.68434e-08	2.55019e-07
THOC1	7.89483	1.48851	-2.40704	2.23068e-18	1.96482e-16
GNPDA1	0.309448	0.10711	-1.53061	6.25925e-05	0.000114035
SRA1	4.11966	13.2235	1.68251	1.34148e-12	7.82748e-12
GJC1	11.1997	4.66404	-1.2638	6.26387e-13	3.87875e-12
FARSB	12.2345	5.6538	-1.11366	6.06092e-12	3.14789e-11
DNM1L	0.3238	1.34902	2.05873	5.43234e-13	3.42277e-12
MUC12	16.0272	32.9447	1.03952	1.63382e-09	5.60538e-09
CERT1	0.32609	1.22561	1.91016	3.81476e-15	4.43787e-14
ARL4C	0.303721	1.13561	1.90265	2.04631e-09	6.88925e-09
TRAP1	0.064531	0.209385	1.69809	1.89384e-05	3.68024e-05
AKAP9	1.03041	27.442	4.73509	2.28902e-16	4.51115e-15
ADGRG2	1.74248	0.185648	-3.2305	1.21283e-14	1.18698e-13
PLXNC1	0.00120414	0.00801738	2.73513	0.000751243	0.0011903
LPAR6	179.693	38.0844	-2.23826	9.39836e-17	2.25352e-15
SLC25A15	0.000878138	0.00180794	1.04182	0.0258158	0.0331315
ZNF256	0.069069	0.393725	2.51108	9.14576e-05	0.00016291
LHFPL6	0.0449103	0.107212	1.25534	2.96373e-05	5.62016e-05
RNF41	0.0807279	0.0197686	-2.02986	2.49479e-14	2.19745e-13
CALCRL	0.836931	1.84038	1.13682	0.000430064	0.000700701
FLOT1	33.0172	12.4673	-1.40507	2.56971e-18	2.17468e-16
GDF11	0.030361	0.0106493	-1.51147	1.24796e-07	3.22334e-07
PLIN3	10.3169	126.489	3.61594	1.46352e-16	3.15915e-15
MFSD10	5.60103	13.5725	1.27693	2.15173e-15	2.76395e-14
GPHN	9.62207	4.2063	-1.19379	6.05435e-13	3.7598e-12
RABEPK	0.00411552	0.0428987	3.38179	1.30633e-08	3.86969e-08
SLC17A2	8.04793	3.191	-1.33461	7.04529e-14	5.40097e-13
ABCC4	1.88845	8.04899	2.09161	6.22444e-14	4.86679e-13
ZMPSTE24	0.602966	2.06138	1.77346	4.30582e-07	1.03705e-06
AKAP8	2.30369	0.0898516	-4.68026	1.80802e-16	3.76977e-15
STAG1	2.21079	0.84439	-1.38858	4.62179e-17	1.39494e-15
SIGMAR1	0.143259	0.432654	1.59459	0.000129818	0.000226749
MARCHF6	0.0832228	0.698032	3.06824	5.71953e-13	3.57761e-12
LANCL1	0.166979	0.753054	2.17308	8.3957e-05	0.000150169
CRISP3	21.2931	9.82635	-1.11566	4.87097e-17	1.43017e-15
KLHL41	285.552	1098.55	1.94378	9.12886e-18	5.02207e-16
H4C10P	0.0678448	0.0288567	-1.23333	2.81619e-09	9.32822e-09
WARS2	4.45499	14.4093	1.69351	5.87981e-06	1.22843e-05
CACNG3	0.126466	0.506561	2.00199	1.24726e-14	1.21791e-13
SEMA3A	2.32862	1.12142	-1.05415	5.19765e-15	5.70871e-14
NDC80	0.332029	0.060424	-2.45811	9.73992e-15	9.82185e-14
BASP1	18.1762	4.81781	-1.9156	2.86952e-15	3.51842e-14
TESK2	0.0123483	0.08985	2.86321	5.03166e-09	1.6027e-08
CD2BP2	0.989	0.103426	-3.25738	5.31455e-18	3.78629e-16
CLEC10A	0.208072	0.0578417	-1.8469	2.46234e-08	7.00096e-08
ZBTB18	0.0446414	0.003794	-3.55659	3.00389e-28	2.59296e-25
ATP5PD	4.2169	13.9126	1.72214	2.31093e-08	6.61405e-08
SLC25A17	231.765	50.0925	-2.21	0.000601471	0.000962888
NXF1	0.00384414	0.0200138	2.38026	8.47211e-06	1.72642e-05
CAP2	0.0191866	0.0584036	1.60596	7.09287e-06	1.45914e-05
SEMA4F	0.0905786	0.232287	1.35867	0.000151568	0.000262296
ATG7	9.47103	2.46521	-1.94181	1.53166e-16	3.28887e-15
CDC42EP3	15.1079	38.7098	1.35739	4.7159e-12	2.48824e-11
SPAG5	0.130686	0.554332	2.08464	6.56054e-09	2.05211e-08
POLR3G	10.1669	3.77738	-1.42842	8.65249e-13	5.26716e-12
IGF2BP1	0.653966	2.3022	1.81573	4.92626e-12	2.59289e-11
SCGB1D2	0.397207	1.68858	2.08784	4.96926e-11	2.17739e-10
CXCR6	66.4534	29.3719	-1.17791	4.11207e-12	2.19378e-11
CSPG5	0.0313093	0.140097	2.16176	6.27042e-10	2.27613e-09
POLD3	0.00775172	0.101727	3.71404	0.00907051	0.0124835
RFPL3S	28.6824	1.59127	-4.17192	2.58124e-15	3.22917e-14
GRAP	0.0973207	2.07552	4.41458	5.52415e-05	0.000101284
OFD1P18Y	0.106166	0.530207	2.32024	2.16333e-10	8.4881e-10
CHL1	7.77103	16.3225	1.07068	5.87836e-13	3.66633e-12
TOB2	2.61166	0.40439	-2.69114	2.73584e-12	1.51577e-11
ZBTB6	0.0195314	0.0466432	1.25587	1.35196e-05	2.66319e-05
ZNF266	1.49014	0.257334	-2.53373	1.72176e-16	3.66064e-15
WDR4	33.7931	13.8727	-1.28448	1.65783e-14	1.56227e-13
SPINT3	0.303655	0.784973	1.37021	1.64992e-09	5.65612e-09
USP20	0.00947828	0.0370783	1.96788	0.00973521	0.0133303
NMU	0.551276	1.71338	1.636	1.60142e-13	1.12204e-12
WDR3	0.103776	0.0475205	-1.12685	6.48232e-06	1.34121e-05
JTB	10.6534	2.60901	-2.02975	7.96923e-16	1.18604e-14
BLCAP	0.0682986	0.455855	2.73865	3.52669e-12	1.91461e-11
TXNL4A	0.0250817	0.102746	2.03438	1.09501e-09	3.85486e-09
DBF4	0.833207	7.627	3.19437	2.03752e-16	4.09021e-15
SPIN1	0.0664676	0.470647	2.82392	6.79944e-16	1.06328e-14
IMMT	0.0969517	0.369634	1.93076	2.04454e-13	1.40296e-12
KDELR3	3.25003	0.173173	-4.23017	6.07209e-19	1.04828e-16
TDRKH	0.15969	0.075618	-1.07847	1.83001e-08	5.32232e-08
RAB31	2.29555	0.784254	-1.54945	2.48976e-13	1.68429e-12
STON1	14.7276	5.97969	-1.30038	4.65236e-15	5.21548e-14
B4GAT1	2.44948	0.646718	-1.92127	4.87419e-13	3.10739e-12
ABHD2	2.5029	5.11684	1.03165	1.42948e-11	6.94779e-11
UBE2C	0.0673241	0.0098795	-2.76861	6.46944e-05	0.000117616
PTPN21	1.54434	3.17087	1.03788	6.8715e-07	1.60572e-06
PRDM7	70.4193	1.82836	-5.26735	5.84598e-18	4.00496e-16
FAF1	11.5031	35.6873	1.63339	2.13149e-11	1.00431e-10
CORO1A	2.49352	16.0527	2.68657	1.43494e-16	3.12938e-15
RABL2B	1.67014	11.7489	2.81449	2.81052e-13	1.87774e-12
ADAMTS7	0.0604759	0.458554	2.92266	1.53523e-11	7.41997e-11
INMT	0.243517	2.0167	3.0499	6.1012e-16	9.82836e-15
MST1P2	0.0196717	0.0991598	2.33363	1.0206e-05	2.05548e-05
AKAP11	11.7145	30.3164	1.37181	3.71543e-10	1.40173e-09
TREX2	3.63445	0.158798	-4.51647	1.65877e-18	1.78145e-16
MST1L	0.188814	0.850016	2.17053	6.63886e-09	2.07182e-08
GALNT6	0.479897	0.233584	-1.03878	8.5181e-09	2.6148e-08
SP140	1.03486	2.08084	1.00773	8.16528e-12	4.15279e-11
DUSP12	0.00893379	0.0291447	1.70589	5.68288e-05	0.000103973
NRM	0.855021	0.206515	-2.04972	1.3841e-11	6.76531e-11
USP18	1.62809	0.711422	-1.19441	8.62137e-07	1.9941e-06
KLF12	0.00534966	0.0471348	3.13927	0.00443186	0.00635902
B4GALT7	0.113607	0.869337	2.93587	9.03066e-15	9.21426e-14
ACOT7	4.81124	51.1706	3.41083	5.20602e-17	1.48721e-15
U2AF2	35.1862	15.059	-1.22438	2.92734e-11	1.34695e-10
SYNPO	8.61931	3.93418	-1.13151	2.09767e-11	9.91624e-11
CASC3	0.485541	0.0791583	-2.61678	4.90575e-17	1.43017e-15
CEP162	0.0321472	0.731237	4.50757	0.00450534	0.00646015
RHOBTB3	0.171424	1.04911	2.61353	1.92903e-14	1.779e-13
DOLK	0.179872	0.364864	1.02038	6.47574e-05	0.000117681
LMTK2	1.84628	8.24565	2.15901	7.2882e-15	7.63492e-14
SLITRK3	0.639586	1.31436	1.03915	1.88917e-08	5.47961e-08
FASTKD2	10.9086	0.665124	-4.0357	1.65074e-17	6.98491e-16
DZIP1	0.0461817	0.106104	1.20008	0.000394963	0.00064816
ZHX2	0.00284034	0.0206962	2.86523	5.06188e-07	1.20769e-06
UBOX5	6.76521	0.854543	-2.98491	2.97722e-13	1.98297e-12
ZNF365	0.850821	0.259268	-1.71441	4.585e-10	1.70447e-09
BAHD1	9.22138	18.9704	1.0407	5.00191e-07	1.19404e-06
DENND3	0.113534	0.259477	1.19248	3.13028e-07	7.69817e-07
ARHGEF15	0.0606503	0.214809	1.82447	0.000638588	0.00102004
ARSG	0.0283703	0.11421	2.00923	1.13276e-09	3.98126e-09
WDR47	4.45897	13.7592	1.62562	1.48638e-14	1.42016e-13
DKK1	3.34414	111.8	5.06314	5.34891e-18	3.78629e-16
KIN	0.0983069	0.0136697	-2.84631	1.62535e-08	4.75918e-08
DUX4L1	0.1542	0.0374904	-2.04021	2.44404e-15	3.09339e-14
P2RX2	0.40321	4.36927	3.43779	2.52953e-17	9.09787e-16
PAXIP1	0.0927897	0.620221	2.74075	4.93841e-17	1.43017e-15
SV2C	0.304	1.14438	1.91242	2.14307e-06	4.70234e-06
DOP1A	1.37576	24.1021	4.13086	5.58326e-16	9.26821e-15
ZSWIM8	5.52862	13.8688	1.32685	3.05401e-16	5.73091e-15
SWAP70	0.667103	1.60408	1.26576	1.81641e-11	8.67214e-11
TRIM35	0.0136103	0.046075	1.75928	0.00398497	0.00575222
IQSEC2	0.0709303	0.16812	1.24502	4.23754e-09	1.36283e-08
CDK19	0.448414	0.204853	-1.13024	1.67367e-09	5.733e-09
ZBTB43	4.4159	1.19376	-1.8872	6.81471e-15	7.25726e-14
RAP1GAP2	3.18341	0.172306	-4.20753	4.78733e-18	3.56243e-16
CIC	0.509	1.1085	1.12287	0.00594476	0.00841509
EFR3A	5.84897	2.90114	-1.01156	1.73494e-12	9.91791e-12
LARP4B	1.89912	8.2443	2.11807	8.70868e-10	3.10461e-09
PRRC2C	0.0744469	0.369083	2.30966	2.78462e-08	7.84492e-08
ZFR2	0.303483	0.0298066	-3.34791	2.41271e-14	2.13387e-13
EXOC7	0.00257552	0.0634653	4.62303	0.00168032	0.00253841
DNMBP	0.59869	1.37011	1.19441	9.36278e-06	1.89362e-05
CAMSAP2	0.0755414	0.198393	1.39302	5.40265e-06	1.13414e-05
FKBP15	1.33866	0.277644	-2.26948	7.75908e-06	1.58487e-05
DMXL2	0.0107507	4.44358	8.69115	8.80538e-10	3.13565e-09
DOCK9	1.04973	0.310308	-1.75824	7.48516e-11	3.16415e-10
ANGEL1	3.44828	1.30644	-1.40024	7.6625e-17	1.95688e-15
OBSL1	13.8021	0.18075	-6.25475	1.32564e-19	3.36557e-17
SIK3	0.380207	1.27715	1.74807	2.16632e-13	1.47707e-12
LARS2	23.7517	3.99663	-2.57118	1.92463e-17	7.35105e-16
FBXO46	0.0244931	0.012169	-1.00916	7.10087e-06	1.46009e-05
NOMO1	0.146714	136.577	9.86249	1.9228e-17	7.35105e-16
ITGB3BP	3.15448	7.68513	1.28467	8.76411e-14	6.64778e-13
GPR161	0.936155	0.206622	-2.17975	1.0961e-12	6.5523e-12
HEY1	0.00536724	0.018188	1.76073	2.76146e-06	5.9952e-06
CAPN7	0.435834	36.0285	6.36921	3.00679e-17	1.00351e-15
PES1	6.58138	1.15769	-2.50714	4.16034e-18	3.20643e-16
ANP32D	0.583259	0.250669	-1.21835	0.0208025	0.0271168
RPL13A	0.34781	3.24532	3.22199	3.60189e-14	2.99533e-13
PRAME	0.00424483	0.0109639	1.36898	0.0305002	0.0387629
TRS-TGA4-1	0.0714379	0.254163	1.83099	4.34983e-08	1.19731e-07
ATP6V0A2	0.195448	0.525821	1.42778	1.05466e-07	2.75872e-07
TSPAN12	0.00737448	0.0166301	1.17318	0.00153446	0.00232983
GTPBP4	0.287103	0.693559	1.27245	1.61821e-05	3.16169e-05
MKRN2	29.5755	1.24079	-4.57507	2.17187e-18	1.95288e-16
RAB38	83.6835	4.84564	-4.11018	6.49729e-10	2.35649e-09
MRX69	1.24979	2.96034	1.24407	3.95696e-12	2.11889e-11
CADM1	0.122159	0.299671	1.29462	1.63836e-06	3.64681e-06
GABARAPL1	0.0241452	0.0820488	1.76475	0.000420111	0.000686298
DFNA30	7.37621	17.0638	1.20999	2.95662e-15	3.61495e-14
DFNA24	73.5355	8.85716	-3.05352	2.86644e-11	1.32175e-10
CFM2	0.0924793	0.454127	2.29589	1.29848e-13	9.35596e-13
BHMT2	0.0331466	0.133516	2.01008	1.39904e-11	6.83059e-11
AIPL1	0.294	0.684044	1.21827	1.49878e-06	3.35516e-06
SDF2L1	0.00675379	0.0257081	1.92846	0.0104464	0.014223
FLRT2	0.250693	0.0840539	-1.57654	2.07708e-13	1.42071e-12
IFIT5	2.63548	1.28193	-1.03975	8.33626e-08	2.21958e-07
FTSJ1	9.40866	4.47165	-1.07318	0.00048743	0.000789695
NAA80	0.000947241	0.0165768	4.12929	1.00492e-05	2.0258e-05
ZNF318	0.0461645	0.00508758	-3.18173	7.54271e-15	7.86337e-14
CIZ1	0.444	1.79539	2.01566	3.64097e-17	1.17272e-15
QPCT	0.0380848	0.145048	1.92924	3.69683e-08	1.02476e-07
TMEM184B	7.17931	18.4022	1.35796	9.89216e-08	2.59857e-07
RAB26	6.69968	2.7843	-1.26678	4.70109e-05	8.68204e-05
COG4	0.0641862	0.0232618	-1.4643	7.39245e-10	2.65882e-09
WHRN	7.00931	16.3793	1.22453	2.61787e-08	7.40416e-08
LETMD1	1.38717	0.51556	-1.42793	2.48744e-09	8.27741e-09
TMEM186	0.369514	0.844896	1.19315	5.92792e-08	1.60608e-07
CHRDL2	0.0471034	0.191689	2.02486	0.0103859	0.0141494
TMEM158	12.2738	5.53306	-1.14943	5.06027e-09	1.60944e-08
TIPARP	0.630586	3.00283	2.25156	1.29833e-13	9.35596e-13
CHMP2B	0.126259	0.00709485	-4.15347	3.72396e-19	7.65363e-17
TBC1D10B	0.0815807	0.0228972	-1.83306	3.3862e-12	1.84531e-11
PCDHGA12	10.8186	4.0354	-1.42273	9.41762e-13	5.69278e-12
SS18L1	0.102979	0.0472817	-1.123	5.94625e-06	1.23981e-05
PPP1R16B	0.0476621	0.183608	1.94572	2.08576e-11	9.87536e-11
RAB11FIP5	0.0802069	0.525815	2.71276	1.92891e-13	1.32778e-12
LINC02249	1.00369	3.55287	1.82367	4.90298e-13	3.12113e-12
ARHGEF26	0.802931	0.280986	-1.51478	3.55635e-11	1.60893e-10
KLK13	0.161862	0.528549	1.70727	6.29896e-14	4.89863e-13
PYGO1	0.718379	0.177413	-2.01764	7.52744e-16	1.13206e-14
LDLRAP1	3.33334	7.32768	1.13639	4.81877e-06	1.01651e-05
TCTN3	2.72224	11.2336	2.04495	1.47601e-13	1.0447e-12
FGFR1OP2	2.4801	0.0736339	-5.07389	2.14537e-19	5.14411e-17
TRAF3IP1	28.8079	1.00698	-4.83836	7.7929e-19	1.11038e-16
ABCA12	0.0275607	0.0856599	1.63601	3.05328e-07	7.52836e-07
GIMAP2	0.0687503	0.207822	1.59591	9.55226e-05	0.00016994
INTS1	0.15459	0.376872	1.28563	1.65741e-06	3.68731e-06
FBXW2	1.60345	0.227342	-2.81824	2.82875e-17	9.7773e-16
SPAG8	0.0102276	0.0276528	1.43496	0.00804667	0.0111771
DGCR5	0.85031	11.0315	3.6975	1.11808e-14	1.11704e-13
STAP1	0.23871	0.74111	1.63443	1.63968e-13	1.14698e-12
B3GAT3	0.00257448	0.0204188	2.98755	1.86758e-05	3.63084e-05
KLHL3	18.8255	70.1153	1.89704	1.18619e-06	2.68744e-06
CLEC4E	5.92862	18.5677	1.64703	2.67675e-15	3.32936e-14
NKX2-8	0.00190103	0.00825773	2.11896	0.0202627	0.0264771
SLC13A4	0.938134	0.0213623	-5.45665	3.02146e-17	1.00351e-15
FBXO9	0.0567655	0.0252226	-1.1703	1.24797e-08	3.70952e-08
PLA2G2D	0.144055	0.704095	2.28915	0.000402024	0.000658746
FGF21	0.0181541	0.0460228	1.34205	9.56093e-05	0.000170025
DYX4	0.030519	0.0880147	1.52804	4.92347e-05	9.06944e-05
PCDHA14	0.305552	0.925182	1.59832	2.09708e-12	1.17545e-11
GAPDHS	5.30621	10.6523	1.00541	2.42833e-09	8.11198e-09
OR5E1P	0.182628	0.086351	-1.08062	2.11884e-11	9.99444e-11
PPP1R14B	0.409552	1.395	1.76814	9.18153e-14	6.90374e-13
RPS5P1	4.60172	0.351669	-3.70989	2.81986e-17	9.7773e-16
OR10G2	4.16655	9.58838	1.20243	8.68981e-11	3.63775e-10
DUX1	0.315273	0.141862	-1.15211	7.60795e-06	1.5562e-05
OR8B6P	0.0204076	0.0623478	1.61123	0.000380783	0.000626079
VCX	0.665345	0.0810789	-3.0367	1.32644e-17	6.02623e-16
OR2H5P	0.0848307	1.17068	3.78661	3.57481e-11	1.6139e-10
RPS6KC1	0.104886	3.03293	4.85381	7.02835e-19	1.11038e-16
SH3YL1	0.0794828	0.316245	1.99233	0.00162987	0.00246306
RNU105B	1.99988	0.793816	-1.33304	1.15427e-08	3.44765e-08
SNORD4B	4.39876	14.9881	1.76865	1.07735e-07	2.81297e-07
SNORA72	0.134255	0.495914	1.88511	3.73345e-09	1.21155e-08
SNORA65	16.1257	5.64503	-1.51431	2.34953e-09	7.867e-09
SNORD63	3.652	0.721853	-2.33891	4.18792e-15	4.79444e-14
SNORD37	0.280958	0.0289207	-3.28018	1.76415e-11	8.44133e-11
RNU5A-1	0.232059	0.0417877	-2.47334	8.13204e-45	3.50979e-41
SNORD3B-1	2.14728	0.54807	-1.97008	5.32043e-12	2.78339e-11
RNU1-14P	16.5638	42.0029	1.34245	6.77935e-05	0.000122682
TRMT2A	0.00576276	0.0234691	2.02593	0.0047394	0.00677326
UTP25	0.0157724	0.0903755	2.51853	5.9316e-06	1.23795e-05
ANKRD1	9.8	3.52529	-1.47504	1.49361e-13	1.05506e-12
VPS41	0.774124	0.0697611	-3.47207	1.12732e-15	1.59526e-14
TSPAN13	8.33241	1.32555	-2.65215	6.34159e-16	1.00997e-14
FOXP1	0.15901	0.40341	1.34313	2.153e-06	4.72173e-06
ST6GALNAC4	9.30379	4.5316	-1.0378	5.72589e-16	9.39656e-15
EIF2AK1	162.248	48.8796	-1.7309	3.54534e-09	1.15572e-08
FAM155B	13.3812	0.568341	-4.5573	1.9837e-06	4.37489e-06
AFF4	43.0345	175.491	2.02783	5.86583e-14	4.62832e-13
TJP3	0.402552	1.10526	1.45715	8.07479e-09	2.49322e-08
FILIP1	3.0324	0.350953	-3.11111	5.80526e-07	1.37441e-06
IL36B	0.0790931	0.235951	1.57686	0.0151745	0.020189
SIGLEC9	59.4069	13.5869	-2.12841	2.11793e-16	4.23193e-15
VPS4A	0.0768724	0.264846	1.78461	0.0339803	0.0429455
SULT1C4	1.3841	3.22109	1.2186	2.07576e-08	5.98063e-08
KLHL20	43.5403	6.13639	-2.82689	8.29145e-15	8.52045e-14
CNTN6	22.7428	7.04646	-1.69044	9.33651e-16	1.35689e-14
RBMXL2	0.819966	0.257986	-1.66827	1.96424e-14	1.80761e-13
R3HCC1L	0.770484	0.0799393	-3.26879	1.84181e-12	1.04595e-11
DIMT1	0.298441	1.34322	2.17018	9.27442e-16	1.35689e-14
ADAMDEC1	0.0101172	0.214405	4.40545	8.80979e-15	9.0102e-14
RBMS3	1.03924	0.491978	-1.07887	3.93274e-07	9.55727e-07
RAB30	0.273469	1.78468	2.70622	1.85105e-09	6.27585e-09
UBE2S	0.881103	4.69696	2.41435	9.45926e-17	2.25559e-15
UTP20	3.88123	1.05764	-1.87566	4.02537e-05	7.49504e-05
RRP7A	13.4103	32.3706	1.27134	7.30741e-10	2.63482e-09
STK39	1.001	0.248621	-2.00942	5.5977e-15	6.10093e-14
PPP2R3B	1.95417	0.408848	-2.25692	1.46393e-16	3.15915e-15
IGHV3OR16-11	42.4759	122.973	1.53362	4.87455e-09	1.55496e-08
IGHV1OR16-2	29.3182	12.0609	-1.28146	0.0123001	0.0165742
IGHD3OR15-3B	1.04175	0.495784	-1.07123	6.8268e-15	7.25726e-14
IGHVII-60-1	15.0286	7.51093	-1.00065	1.13558e-16	2.57955e-15
IGHVII-53-1	1.26062	0.355635	-1.82566	8.78281e-11	3.66957e-10
IGHVII-15-1	1.01548	2.68159	1.40092	4.06194e-09	1.30928e-08
IGHV4-61	3.69138	16.0244	2.11804	7.41777e-17	1.90566e-15
IGHV4-30-2	0.0122	0.222702	4.19016	0.000664405	0.0010602
IGHV3-72	0.698862	0.313812	-1.15511	4.55393e-10	1.69438e-09
IGHV3-36	29.1897	90.7797	1.63691	1.5321e-11	7.41318e-11
IGHV3-33	5.69759	11.6793	1.03553	1.46778e-14	1.41721e-13
IGHV3-7	0.0548748	0.155665	1.50423	0.000217521	0.000369034
IGHV2-10	0.0854552	0.234261	1.45488	1.24311e-06	2.8105e-06
IGHJ3P	7.18714	0.178737	-5.32951	8.04462e-15	8.34629e-14
IGHD6-25	6.34897	3.07805	-1.0445	1.49993e-11	7.26566e-11
IGHD6-19	0.264352	0.827151	1.64569	8.37927e-09	2.57585e-08
IGHD1-14	14.6783	6.0376	-1.28164	6.93107e-16	1.0722e-14
TRBVA	4.18793	9.63453	1.20198	1.44167e-06	3.23739e-06
TRBV25-1	11.13	3.96314	-1.48974	1.8866e-12	1.06718e-11
TRBV23-1	0.0176114	0.0901379	2.35563	5.67763e-12	2.95593e-11
TRBV21-1	12.1748	25.7423	1.08024	2.40712e-15	3.06464e-14
TRBV20-1	0.245355	0.99631	2.02172	6.85918e-13	4.22918e-12
TRBV15	6.45517	14.1024	1.12741	1.00562e-15	1.45646e-14
TRBV10-3	0.0187724	0.0815958	2.11988	2.41466e-07	6.0206e-07
TRBV7-2	1.78022	0.0910225	-4.28969	1.57248e-12	9.04911e-12
TRBV5-5	0.214431	0.0635717	-1.75406	2.71759e-11	1.2558e-10
TRBV5-2	0.112852	0.0429407	-1.39401	2.21349e-07	5.53501e-07
TRBJ2-3	0.081469	0.233655	1.52006	5.60412e-06	1.17357e-05
TRBJ1-6	0.824586	11.7542	3.83336	1.28533e-16	2.88932e-15
TRBJ1-2	0.303621	1.34168	2.1437	7.52451e-11	3.17767e-10
TRAV38-2DV8	0.060601	0.0257841	-1.23286	2.59495e-06	5.64791e-06
TRAV31	1.02759	63.2779	5.94437	1.43563e-16	3.12938e-15
TRAV29DV5	0.172614	0.0444904	-1.95599	2.2836e-06	4.99545e-06
TRAV15	1.16541	2.52255	1.11404	0.00337316	0.00492176
TRAJ61	0.0268534	0.0815634	1.60281	2.82104e-05	5.36607e-05
TRAJ60	0.476714	5.11624	3.42389	1.29625e-17	6.02623e-16
TRAJ36	0.0669724	0.205433	1.61703	0.00182001	0.00273985
TRAJ13	0.710931	2.86636	2.01144	1.37161e-15	1.89133e-14
TRAJ11	7.95966	3.86266	-1.04311	1.34192e-12	7.82748e-12
TRAJ1	0.00355517	0.0594595	4.06392	3.40056e-05	6.40351e-05
IGLV7-46	0.317345	4.39053	3.79027	3.37925e-13	2.23351e-12
IGLV7-43	0.00448862	0.101884	4.50452	1.28702e-10	5.23049e-10
IGLV5-39	0.760548	0.00532408	-7.15837	1.14228e-29	1.64336e-26
IGLV3-30	0.00276966	0.0266826	3.26812	0.013546	0.0181511
IGLV3-21	0.0476483	0.391143	3.0372	7.10912e-11	3.01997e-10
IGLV3-4	1.82828	6.28298	1.78096	7.11291e-15	7.48763e-14
IGLV3-2	0.0268407	0.141876	2.40214	0.000391183	0.000642201
IGLJ4	0.0174066	0.0716005	2.04034	4.64813e-06	9.82917e-06
IGKV2OR2-10	0.0850138	0.774208	3.18695	2.26985e-14	2.04097e-13
IGKV2OR2-4	1.38069	17.1769	3.63701	4.71873e-09	1.50748e-08
IGKV1OR2-11	0.995103	0.271615	-1.87328	4.14965e-13	2.68783e-12
IGKV3D-34	3.46138	8.6167	1.31579	5.66126e-14	4.50062e-13
IGKV2D-24	63.2027	7.70972	-3.03524	1.91001e-16	3.88849e-15
IGKV2D-19	0.128183	0.485531	1.92136	1.88788e-06	4.1721e-06
IGKV1D-42	0.242962	0.0928819	-1.38726	8.62634e-08	2.2898e-07
IGKV1D-39	1.07679	2.1806	1.01799	1.15851e-06	2.62888e-06
IGKV1D-16	0.22321	0.899694	2.01103	6.00556e-10	2.1855e-09
IGKV2-10	0.0760238	0.478461	2.65388	1.85265e-13	1.27937e-12
IGKV1-37	2.349	5.5881	1.25031	7.38012e-10	2.65881e-09
IGKV1-13	0.0231562	0.144616	2.64276	1.11347e-16	2.56991e-15
IGKV1-12	0.0253445	0.061954	1.28953	0.00133482	0.00204221
TRIB2	0.396069	0.88344	1.15738	2.41652e-08	6.88005e-08
REM1	0.980345	2.55635	1.38272	1.11842e-06	2.54326e-06
LAMTOR2	0.0112448	0.00547725	-1.03774	8.67301e-05	0.000154873
GIT1	2.50528	11.538	2.20335	1.48663e-14	1.42016e-13
AAMDC	0.382036	0.0634195	-2.59071	4.35595e-09	1.39779e-08
FLVCR1	0.0357386	0.00869265	-2.03962	8.99578e-09	2.74387e-08
MAGEH1	1.0451	0.178988	-2.54571	3.92448e-16	6.94183e-15
DBNL	0.0826962	0.573684	2.79436	2.78953e-07	6.91534e-07
BABAM1	0.01744	0.372739	4.41769	9.00548e-14	6.80695e-13
DROSHA	7.08207	1.84584	-1.93989	3.01915e-16	5.69024e-15
NXT1	0.254079	0.116188	-1.12882	6.17633e-08	1.66711e-07
TAGLN3	0.0160069	0.082091	2.35853	9.68465e-06	1.95414e-05
SAP30BP	0.205783	0.80946	1.97584	2.08832e-10	8.2162e-10
MYLIP	8.92828	19.5808	1.13298	1.55673e-07	3.96861e-07
CARD10	0.0608069	0.240127	1.98149	8.78459e-08	2.32603e-07
UQCR10	0.132279	0.309572	1.22669	0.00613012	0.00866042
REPIN1	0.00848862	0.0425201	2.32454	5.15278e-07	1.22802e-06
GRHL1	0.0521655	0.152469	1.54735	0.000174873	0.000300219
TRPM5	2.76162	12.7323	2.20491	9.088e-17	2.19338e-15
ICOS	0.00635966	0.165063	4.69793	1.76458e-18	1.78145e-16
ALG5	97.5486	3.18129	-4.93844	8.31042e-19	1.12087e-16
TRA2A	0.840241	4.94022	2.5557	4.7899e-16	8.23634e-15
SEC61A1	0.0868621	0.275226	1.66382	5.83736e-11	2.51689e-10
PCDHB1	0.0796724	0.381097	2.258	0.00015265	0.000263851
LINC00312	0.028039	0.126081	2.16885	1.26795e-06	2.86368e-06
NENF	0.205762	0.0574621	-1.84029	1.43232e-12	8.29786e-12
PDZRN4	0.00115517	0.0287083	4.63529	3.72188e-06	7.9523e-06
MRM2	1.02069	2.65186	1.37746	2.50601e-05	4.80069e-05
PILRB	1.49383	3.89153	1.38133	0.0027505	0.00405991
SOX8	0.123469	0.339334	1.45856	8.64895e-06	1.75914e-05
ADGRE2	8.33276	3.42828	-1.28131	8.71761e-12	4.39547e-11
IBD3	0.11361	0.702327	2.62805	8.17413e-16	1.2082e-14
ZNF354C	0.1017	0.225792	1.15067	0.00806627	0.0111978
SMARCAL1	14.7859	1.38001	-3.42146	1.02452e-17	5.26254e-16
CUZD1	0.25286	0.0750269	-1.75286	1.09879e-07	2.86375e-07
MBL3P	0.864897	2.25447	1.38219	1.32265e-08	3.91264e-08
KCNK4	32.6172	15.5268	-1.07087	6.58066e-16	1.04037e-14
IRX4	0.766179	0.22715	-1.75404	3.07266e-12	1.68294e-11
AK3	18.6983	107.183	2.5191	3.69761e-10	1.39623e-09
COPS7A	0.416066	1.41557	1.7665	0.00543127	0.00770337
TAS2R4	21.2317	7.38243	-1.52405	3.23453e-14	2.72661e-13
PARD6A	1.16976	2.53513	1.11585	1.50825e-05	2.95354e-05
SLC35C2	0.00847655	0.0787443	3.21563	4.41939e-05	8.1863e-05
ISOC1	0.151138	0.0723965	-1.06188	8.21306e-07	1.90476e-06
RRP15	0.503552	1.93975	1.94566	2.00221e-05	3.88209e-05
HDDC2	0.064031	0.148794	1.21648	1.62572e-06	3.62242e-06
MRPS16	1.44069	4.19502	1.54192	1.85106e-09	6.27585e-09
GOLT1B	0.656759	1.50565	1.19695	0.000516493	0.000833963
GLOD4	0.0209207	0.0542825	1.37556	0.0144255	0.01924
FAM135B	1.19952	2.47436	1.0446	2.2772e-07	5.68773e-07
SSUH2	0.00926103	0.0358236	1.95166	9.50278e-08	2.50544e-07
CUTC	0.00359655	0.0970463	4.75399	1.28228e-07	3.30013e-07
SIDT2	5.98552	0.279068	-4.42279	7.38776e-19	1.11038e-16
RDH11	0.316097	0.843773	1.41649	2.68346e-09	8.89542e-09
COMMD2	0.0094069	0.114184	3.60149	1.86174e-07	4.7045e-07
DCTN4	0.437376	3.85053	3.13811	1.66678e-16	3.56129e-15
AADAT	1.7726	5.98625	1.75579	1.002e-08	3.02845e-08
GPN3	0.487528	0.2038	-1.25833	0.000368016	0.000605781
RSL24D1	0.118609	0.0426892	-1.47427	1.76998e-13	1.23214e-12
DUSP13	0.00611345	0.0232055	1.92441	0.00706091	0.00988161
DRICH1	2.05345	0.278675	-2.88139	1.12249e-16	2.57672e-15
TMEM69	13.9417	6.78782	-1.03839	1.94845e-15	2.53299e-14
CLEC1B	0.0313155	0.17252	2.46181	1.13362e-07	2.95097e-07
UBAP1	4.28993	1.98287	-1.11336	1.84222e-09	6.26064e-09
KLF3	0.0245034	0.259508	3.40473	0.00223283	0.00333111
DNAJC27	0.00543517	0.0425637	2.96923	1.24898e-08	3.70998e-08
TLR7	0.000778621	2.03827	11.3541	3.99511e-17	1.24109e-15
CEND1	0.0384221	0.0941715	1.29336	0.000956045	0.00149503
TLR8	0.111462	0.237984	1.09431	0.00035602	0.000588278
RSRC1	25.1241	12.1974	-1.0425	1.36995e-10	5.52954e-10
ZNF771	0.107424	10.7563	6.64573	3.19843e-16	5.89932e-15
MS4A4A	0.174614	1.1786	2.75484	1.29771e-12	7.64109e-12
TAOK3	0.00973759	0.0742705	2.93115	2.8403e-10	1.0916e-09
ZNF117	0.0436938	0.184624	2.07909	4.50017e-11	1.988e-10
TMA7	0.68931	0.305277	-1.17503	4.75797e-16	8.21416e-15
ANAPC7	1.88055	0.468602	-2.00472	7.47046e-15	7.8069e-14
GPR89B	0.179934	0.415164	1.20621	4.06723e-07	9.84531e-07
NAT8B	0.00555897	0.0147836	1.41111	0.0139911	0.018701
HSD17B7	0.306241	0.146724	-1.06157	4.52296e-06	9.57856e-06
ANKFY1	0.455034	1.98987	2.12863	1.85996e-14	1.73382e-13
HIKESHI	0.0383517	0.16815	2.13238	9.76314e-12	4.89405e-11
DTL	2.8104	6.87683	1.29097	1.38359e-07	3.54395e-07
IL23A	31.0678	3.84167	-3.01561	9.14056e-08	2.41288e-07
MBIP	1.04483	12.7502	3.60918	1.15059e-16	2.59998e-15
ERVH-6	0.129407	0.040573	-1.67332	2.69313e-17	9.60625e-16
NBAS	0.206522	0.044533	-2.21335	2.06896e-07	5.19466e-07
LSR	0.376517	1.09283	1.53727	2.21819e-10	8.68756e-10
KLF13	0.0484907	0.246202	2.34407	6.38994e-09	2.00138e-08
DYNC2LI1	0.0427897	0.109157	1.35108	0.000344806	0.000571061
CDK5RAP1	0.249228	0.630355	1.3387	5.2312e-10	1.92316e-09
STYXL1	0.160455	1.45045	3.17626	1.00934e-13	7.5109e-13
ASB1	0.0189841	0.00791032	-1.26299	6.75283e-11	2.87712e-10
HSPB11	0.0016669	0.0190533	3.5148	1.01198e-06	2.31955e-06
HECA	0.0475207	0.230374	2.27735	1.528e-08	4.4863e-08
DNAJB11	4.32931	1.51878	-1.51122	9.23969e-14	6.9354e-13
POLR3K	2.38914	0.136639	-4.12805	5.82207e-17	1.58038e-15
RAPGEF6	0.362724	0.725876	1.00085	3.59883e-07	8.77545e-07
GHRL	0.0824897	1.12791	3.7733	7.38945e-10	2.65882e-09
ERAP1	0.178348	0.451524	1.34011	0.000184868	0.000316246
TMEM8B	0.528	0.14191	-1.89556	2.00755e-15	2.59418e-14
RAB8B	0.0291179	0.00182525	-3.99574	2.4348e-33	5.2543e-30
INPP5K	35.9483	1.95032	-4.20414	6.21156e-06	1.29076e-05
SIX4	0.08206	0.0395925	-1.05145	2.39764e-05	4.6074e-05
CAPZA1P	0.448062	0.17048	-1.3941	6.56103e-10	2.37761e-09
ATP5MGP3	1.70629	0.131484	-3.69791	1.03641e-17	5.26254e-16
ATP5MGP1	0.361807	4.14172	3.51694	1.03934e-13	7.69434e-13
PRKAG3	8.04034	0.623138	-3.68963	7.75157e-19	1.11038e-16
P2RY13	0.00931724	0.0371327	1.99472	0.00140402	0.00214126
CPSF2	0.198159	0.677222	1.77297	1.24371e-11	6.12071e-11
KRT18P2	6.2569	2.92792	-1.09557	2.22881e-12	1.24767e-11
SMIM11A	1.21531	16.6259	3.77404	7.13431e-17	1.86616e-15
TSPEAR-AS1	9.72966	3.18494	-1.61112	1.36042e-13	9.72118e-13
C1QBPP1	3.68759	8.54759	1.21284	2.04859e-15	2.63931e-14
CLIC6	0.409707	2.54514	2.63508	1.03934e-13	7.69434e-13
CHRAC1	3.87448	8.47067	1.12847	1.39034e-08	4.10165e-08
DCUN1D1	0.00851	0.0196538	1.20757	0.00399925	0.0057709
TERF2IP	0.0689734	0.0324149	-1.08938	6.55087e-14	5.06695e-13
GAR1	0.105393	2.36214	4.48624	6.35015e-05	0.000115642
KCTD5	0.0335579	0.0159528	-1.07284	1.3507e-05	2.66314e-05
PRR13	5.24931	2.33913	-1.16616	5.56074e-14	4.44447e-13
KRT20	1.24521	2.5017	1.00652	1.01476e-07	2.6592e-07
RNF216	34.9621	6.01578	-2.53897	9.8385e-18	5.24234e-16
HEATR5B	0.0252034	0.110177	2.12813	0.023493	0.0303217
MIER2	15.5224	5.13095	-1.59706	8.77625e-08	2.32525e-07
MRPL50	0.0118652	0.0961016	3.01783	1.62117e-10	6.49672e-10
ROBO4	0.0743338	0.218838	1.55777	6.35298e-08	1.71372e-07
FAM193B	0.552138	1.59389	1.52945	3.54513e-17	1.15043e-15
MAGEL2	0.83831	0.216723	-1.95163	7.9552e-17	2.00265e-15
DDX49	11.8626	3.60822	-1.71705	0.00496996	0.00707466
UGT2B24P	0.337814	0.0332875	-3.34318	4.34045e-05	8.05736e-05
UGT1A8	1.44859	0.13005	-3.4775	2.30963e-18	1.99367e-16
UGT1A7	0.286603	0.595682	1.05549	1.18125e-05	2.35269e-05
UGT1A5	7.9	2.95791	-1.41727	1.84835e-16	3.79986e-15
GNB1L	12.5672	48.1835	1.93887	4.25026e-13	2.74202e-12
L1TD1	0.00476138	0.0556596	3.54718	1.6241e-12	9.33369e-12
DDX56	0.0488362	0.0207048	-1.23798	7.97538e-19	1.11038e-16
CCNJ	14.7676	2.93965	-2.32872	7.06515e-18	4.43902e-16
MAP10	36.0072	3.85772	-3.22247	1.88617e-17	7.33397e-16
NKX1-1	2.81759	1.32862	-1.08453	6.26281e-12	3.24104e-11
FNDC8	0.100348	0.208249	1.05329	1.48689e-06	3.33025e-06
DIRAS2	10.6093	3.76065	-1.49628	0.000410365	0.000671138
DNAJB12	0.000803448	0.0503463	5.96954	1.90707e-08	5.52412e-08
TRPM4	8.33931	0.257732	-5.01599	3.25555e-19	7.02548e-17
CDHR2	3.17103	7.00596	1.14363	7.76874e-16	1.16423e-14
BCAS3	0.0212772	0.0855604	2.00763	2.11129e-06	4.63968e-06
NUP62CL	3.88241	1.10627	-1.81125	7.30237e-18	4.43902e-16
APTX	0.456172	13.8176	4.92078	9.09674e-17	2.19338e-15
BIVM	1.38255	5.21341	1.91489	1.65985e-12	9.51382e-12
PAQR5	0.00567172	0.0150035	1.40344	0.00585964	0.00829731
SNRK	8.54	2.89204	-1.56215	1.12671e-18	1.31429e-16
EPS8L1	0.063731	1.35895	4.41436	3.10195e-14	2.65109e-13
QRICH1	3.60379	9.21157	1.35393	2.07769e-10	8.18185e-10
FNBP1L	0.204648	0.479529	1.22847	0.00102205	0.00159367
TBC1D8B	5.16962	2.5309	-1.03041	0.000142377	0.000247084
RNF43	5.64414	29.7529	2.39821	1.01989e-15	1.47219e-14
CASZ1	179.755	17.2471	-3.38161	8.0858e-17	2.01724e-15
ELOVL2	5.06655	12.3443	1.28477	2.8278e-16	5.40035e-15
SEMA4C	0.00172414	0.0312455	4.1797	1.27248e-12	7.51301e-12
COMMD4	0.138055	0.495401	1.84335	2.99214e-07	7.39637e-07
SSH3	0.468586	0.957568	1.03106	6.515e-06	1.34668e-05
C20orf27	4.99379	2.41546	-1.04784	5.7498e-13	3.59134e-12
SLC25A38	16.0586	7.68947	-1.06239	0.000118619	0.000208113
SLC35F6	24.9207	7.66353	-1.70126	1.74043e-17	6.98609e-16
TTC22	33.079	6.10913	-2.43688	4.21522e-16	7.33585e-15
TTC38	0.55231	2.07928	1.91253	2.00763e-09	6.77476e-09
PID1	0.305007	0.661503	1.11691	1.11286e-08	3.33779e-08
CDCA4	0.0594752	0.188978	1.66786	0.000114463	0.000201314
ENOX1	0.000661379	0.0322707	5.6086	2.79316e-08	7.86386e-08
C9orf40	0.0759931	0.386574	2.3468	1.31366e-13	9.44962e-13
KIF26B	2.14728	1.00954	-1.08881	1.02314e-09	3.6166e-09
PRPF38B	4.95724	0.350384	-3.82253	1.24237e-18	1.41107e-16
FANCL	15.301	7.60409	-1.00878	3.34309e-07	8.19817e-07
TRIM68	4.50386	0.9543	-2.23865	3.37313e-14	2.81594e-13
ARHGEF10L	0.154024	0.0717403	-1.1023	1.15073e-08	3.43944e-08
TMEM33	65.5939	22.6053	-1.5369	0.00487508	0.00695106
PNPO	0.00671207	0.0450283	2.746	7.20429e-09	2.24018e-08
LGI2	6.44724	19.7455	1.61477	1.59213e-13	1.11734e-12
KLHDC8A	0.0975655	0.0173813	-2.48884	1.17554e-07	3.05088e-07
VPS53	0.00179759	0.0120368	2.74331	0.000325038	0.000539564
FBXW7	6.91483	2.06618	-1.74273	1.34206e-12	7.82748e-12
KLHL26	0.00163448	0.0113014	2.7896	0.000114665	0.000201586
CCDC91	0.00199759	0.0137024	2.77809	7.81932e-06	1.59641e-05
RNF121	0.21431	0.659964	1.62268	6.11487e-14	4.7985e-13
OLAH	0.00922069	0.226768	4.6202	1.71329e-11	8.24364e-11
GIMAP5	0.00359345	0.0287192	2.99857	0.0208309	0.0271374
STRBP	0.114415	0.248647	1.11982	6.34223e-07	1.49172e-06
TBC1D2	0.936586	2.82004	1.59023	6.90555e-12	3.56086e-11
LGR4	0.2337	0.472889	1.01684	7.84738e-05	0.000140946
TMCO6	0.121407	0.243909	1.00649	0.0107505	0.0146093
PARL	0.0950345	0.229477	1.27183	1.13608e-06	2.5807e-06
ETNK1	0.318062	0.140171	-1.18212	3.33394e-09	1.09424e-08
GPRC5D	3.42514	1.63385	-1.06789	4.37768e-09	1.40372e-08
ELAC1	2.33948	0.515269	-2.18279	5.68723e-13	3.56257e-12
ELMOD1	3.32483	9.05339	1.44518	3.25149e-14	2.73557e-13
BMP2K	0.384724	0.96886	1.33246	0.0065855	0.00925529
KIF21A	29.7655	11.9848	-1.31243	1.40431e-16	3.09236e-15
DOCK10	0.609103	1.48456	1.28528	8.8076e-12	4.43049e-11
STAP2	0.505738	0.0164828	-4.93936	1.37524e-06	3.09788e-06
THUMPD1	0.0279159	0.421232	3.91546	6.56563e-14	5.06928e-13
ZDHHC7	21.8352	5.67774	-1.94327	1.81612e-18	1.78145e-16
SYBU	9.24862	4.08982	-1.1772	4.76456e-13	3.04199e-12
OSGEP	0.0477897	0.418854	3.13168	3.53899e-10	1.33867e-09
NHP2	0.653386	0.141412	-2.20804	1.91631e-10	7.57399e-10
RABL6	0.0195034	0.050781	1.38056	0.00971627	0.0133086
LUC7L	8.53172	1.45017	-2.55662	5.56053e-17	1.53786e-15
NSUN5	0.00798414	0.0216032	1.43603	0.0215486	0.0280301
RADIL	0.249766	2.07053	3.05136	7.19896e-16	1.09793e-14
ARHGEF40	0.0112597	0.0563834	2.32411	0.0286205	0.0365631
WDR11	0.0207372	0.422443	4.34846	5.13719e-16	8.79846e-15
TSR1	0.394793	0.144821	-1.44682	1.41636e-13	1.00903e-12
CEP72	1.47579	4.89031	1.72843	3.80858e-12	2.05473e-11
CCAR1	0.0825103	0.272083	1.7214	7.86909e-07	1.82695e-06
ZNF839	0.203883	0.477643	1.22819	1.44482e-11	7.00657e-11
RIOK2	0.338628	0.140646	-1.26763	5.50331e-07	1.30507e-06
DDX28	15.0441	93.0983	2.62955	3.76552e-17	1.19454e-15
SPATA7	1.10624	0.420089	-1.3969	1.00195e-12	6.01449e-12
BDP1	0.206814	3.06423	3.88912	3.76991e-15	4.39754e-14
DOK5	0.026331	0.0781567	1.56961	0.0388151	0.0486994
ALLC	0.0270655	0.0957323	1.82255	7.45888e-06	1.52788e-05
EMC3	0.117925	0.910933	2.94947	0.0353392	0.0445456
DBNDD2	3.72341	1.68473	-1.14411	5.51068e-07	1.3061e-06
ECHDC1	1.47945	0.258156	-2.51874	0.0141057	0.0188425
WSB2	0.0587248	0.257733	2.13383	0.00375233	0.00543459
DEFB103B	0.572552	6.16708	3.42911	5.81121e-05	0.000106231
ZNF302	1.21266	0.211344	-2.5205	2.1877e-16	4.35121e-15
THSD1	0.157596	0.0405981	-1.95674	5.55264e-05	0.000101763
KLHL9	4.70759	11.2284	1.25409	1.05611e-10	4.34527e-10
AJAP1	9.8231	4.63883	-1.08242	0.00080953	0.00127983
NSFL1C	1.24031	3.67548	1.56723	6.04238e-14	4.75025e-13
PCDHGC5	8.38862	18.6165	1.15008	8.1863e-09	2.52375e-08
TEX15	0.807621	0.165272	-2.28884	6.14248e-16	9.85537e-15
MTND2P2	20.169	9.83853	-1.03562	5.98527e-16	9.71144e-15
GSDMC	0.00651724	0.058268	3.16037	7.55075e-05	0.000135844
MTFR1L	0.150745	1.48207	3.29743	2.6531e-14	2.31797e-13
BTNL2	0.0463621	0.238738	2.36441	2.01229e-08	5.8055e-08
C21orf62	0.0894448	0.384579	2.10421	0.000312533	0.000520038
YLPM1	0.178473	0.0627327	-1.50841	2.63755e-08	7.45491e-08
TMX4	0.0290459	0.00894365	-1.6994	0.000876658	0.00137838
GKN1	0.02987	0.246884	3.04706	1.97288e-14	1.81045e-13
PARD3	0.0979414	0.244927	1.32236	0.000683657	0.00108921
METTL3	2.04983	0.603677	-1.76365	2.54953e-15	3.19877e-14
MMP26	99.1483	2.90191	-5.09451	4.62456e-19	8.3165e-17
EIF5A2	1.34924	3.73643	1.46951	1.66305e-10	6.63991e-10
CLDND1	1.17676	3.76009	1.67595	8.85401e-09	2.70445e-08
AKIP1	0.513866	0.0219228	-4.55089	9.37188e-23	5.05613e-20
C11orf16	2.38759	1.12305	-1.08813	1.08659e-07	2.83538e-07
BMIQ8	0.0411621	0.375493	3.1894	1.18332e-07	3.06554e-07
BARHL1	12.3114	4.06511	-1.59863	2.05544e-18	1.88751e-16
AGPAT3	0.0811069	0.439953	2.43945	4.28202e-14	3.50687e-13
C15orf39	0.836338	4.09197	2.29064	1.84886e-16	3.79986e-15
SPIRE1	79.3276	33.951	-1.22437	4.47577e-11	1.97924e-10
SEMA3G	0.938621	0.259478	-1.85493	9.507e-14	7.12364e-13
MCCC1	2.64538	5.95741	1.17121	1.81145e-06	4.00935e-06
SPPL2B	52.869	18.8395	-1.48866	6.98075e-15	7.40268e-14
CA10	26.5634	6.90848	-1.943	9.33727e-16	1.35689e-14
ARNTL2	16.3424	61.6048	1.91442	1.42732e-12	8.28e-12
RPL23AP32	4.983	1.68384	-1.56526	1.34825e-09	4.68901e-09
KIF15	0.0258917	0.0586673	1.18007	0.00220578	0.00329417
CHPT1	0.00530724	0.024162	2.1867	0.000115723	0.00020328
ADAMTS9	11.5386	5.7189	-1.01266	7.19912e-16	1.09793e-14
UNGP1	0.0985834	0.0183891	-2.4225	1.17445e-13	8.57688e-13
RLFP1	0.00647828	0.0324319	2.32373	1.08825e-05	2.18257e-05
COQ9	0.0114348	0.0380158	1.73317	2.95999e-05	5.61552e-05
PLSCR3	5.05655	10.8054	1.09553	0.00969852	0.0132885
SLC17A6	0.686724	0.20827	-1.72127	4.26585e-15	4.87074e-14
MRPL47	0.905	3.31921	1.87485	1.09668e-06	2.49776e-06
TRIM54	2.81701	11.3804	2.01431	3.10168e-11	1.4166e-10
NIPAL3	0.00930931	0.0361127	1.95576	0.000905409	0.00142151
VN1R1	5.86931	2.42278	-1.27652	1.88823e-15	2.46957e-14
ZNF248	26.1276	112.592	2.10746	1.53349e-15	2.07837e-14
IGHV7-4-1	0.179397	1.36916	2.93206	2.70623e-16	5.21433e-15
KAT14	2.57552	6.44224	1.3227	6.29223e-07	1.48089e-06
GJD2	41.9555	10.1134	-2.05259	8.95789e-05	0.000159695
ABHD6	0.0253134	0.147016	2.538	2.4639e-09	8.22443e-09
MIF4GD	0.06173	0.016699	-1.88621	1.8078e-14	1.69251e-13
WDR18	0.822697	12.3337	3.9061	7.44732e-11	3.15124e-10
SLC24A3	0.650289	0.0504387	-3.68848	8.31173e-05	0.000148791
TENM2	6.38793	17.6888	1.46942	8.55099e-13	5.21496e-12
KIAA1143	0.0390997	0.105706	1.43483	1.31847e-05	2.60743e-05
ISY1	0.340572	1.29139	1.92289	3.70299e-13	2.42889e-12
SLC12A5	12.9159	2.67325	-2.27248	3.0651e-14	2.6248e-13
CRACD	1.01286	0.325643	-1.63707	4.59665e-14	3.73618e-13
ESYT2	0.0134214	0.157198	3.54998	4.36067e-11	1.93032e-10
MTUS1	0.905379	0.191448	-2.24157	4.39157e-18	3.32527e-16
RPTOR	0.242752	0.486351	1.00251	3.67173e-06	7.84903e-06
PCDH19	0.00575345	0.966441	7.39211	1.8337e-15	2.42623e-14
KIAA1324	0.0498379	0.168909	1.76093	2.25018e-08	6.453e-08
KIAA1328	0.0906241	0.263742	1.54116	5.91564e-10	2.15823e-09
ZNF398	0.719	0.028023	-4.68131	4.0826e-21	1.46837e-18
CEP126	0.00180517	0.0346983	4.26466	1.11164e-05	2.22637e-05
SIPA1L2	1.73769	9.75659	2.48921	1.28792e-15	1.78735e-14
UNC79	9.05731	22.7642	1.32961	3.79491e-05	7.07204e-05
FAM135A	1.9031	4.17614	1.13382	1.34498e-16	2.99224e-15
HOMEZ	0.000420345	0.0527727	6.97207	6.26577e-09	1.96534e-08
USP36	0.242997	0.578643	1.25174	5.86904e-11	2.52802e-10
RELCH	1.32527	0.108377	-3.61216	6.68323e-17	1.76962e-15
POGK	0.853414	1.81862	1.09153	9.28736e-11	3.86541e-10
DHX37	17.0407	35.9411	1.07665	2.70078e-08	7.61868e-08
PHRF1	0.0804552	6.78632	6.3983	5.07267e-15	5.62819e-14
CAMSAP3	1.18575	5.4173	2.19178	0.000293316	0.000489162
LRRC4C	2265.6	717.416	-1.65901	0.0206151	0.0268969
CPNE5	0.745517	2.08822	1.48596	8.43481e-12	4.26784e-11
CWC22	0.119693	0.571292	2.25489	2.88768e-07	7.15455e-07
ANKRD36B	22.8676	9.29795	-1.29832	2.41663e-08	6.88005e-08
GBA3	0.00795345	0.0604184	2.92534	6.58822e-14	5.07763e-13
MARK4	0.210832	0.0820537	-1.36146	8.12424e-08	2.17116e-07
HES4	0.739138	0.265354	-1.47793	7.03753e-07	1.64272e-06
G6PC2	9.61186	1.15893	-3.05203	4.85152e-17	1.43017e-15
SLAMF7	0.104172	0.421355	2.01606	6.88558e-08	1.84929e-07
CYP4F11	20.3641	6.732	-1.59692	7.83379e-21	2.41504e-18
RBPJP3	1.0951	3.58684	1.71165	3.35035e-09	1.09879e-08
PLEKHB1	0.0220914	0.212199	3.26386	0.000403295	0.000660327
ENOPH1	0.0297034	0.167855	2.49851	1.91291e-09	6.47033e-09
LINC00474	0.194538	0.0414029	-2.23225	3.08289e-10	1.17959e-09
ZNF71	0.00660621	0.289457	5.45338	3.87869e-13	2.53259e-12
LY6G5B	0.358314	1.31117	1.87156	3.11772e-11	1.42242e-10
PRUNE1	0.124541	0.266892	1.09963	0.000355139	0.000587047
ARHGAP22	0.0627897	0.208011	1.72806	2.59502e-08	7.34916e-08
OSTC	0.20279	0.0811732	-1.32091	5.26872e-08	1.43741e-07
SNX6	1.69876	0.29775	-2.51231	1.35831e-17	6.10674e-16
CARD18	0.0766528	0.025395	-1.59379	6.04393e-07	1.4264e-06
ENPP5	0.638103	1.95782	1.61738	1.55058e-14	1.47408e-13
TLNRD1	7.57379	17.9308	1.24335	6.0302e-08	1.63072e-07
GNB4	0.897507	0.123159	-2.86541	3.75542e-16	6.69884e-15
SLC25A19	0.01318	0.0053301	-1.30612	6.41854e-11	2.74826e-10
EDA2R	0.997552	2.31454	1.21427	8.15794e-08	2.17882e-07
TTTY2	75.1069	266.459	1.8269	6.277e-11	2.693e-10
SLC5A7	0.309348	1.48855	2.2666	2.38116e-14	2.11552e-13
